# Supplementary material for: Resolving intra-tumor heterogeneity and clonal evolution of core-binding factor acute myeloid leukemia patients with single-cell resolution
Source: Exp Hematol Oncol. 2025 Oct 28;14:127. doi: 10.1186/s40164-025-00718-4 (PMC12570578; doi:10.1186/s40164-025-00718-4)
Supplement: Supplementary file 3 — Supplementary material 3. Table S7. Custom Targeted Single-Cell DNA Sequencing Panels. Custom targeted panels for MissionBio Tapestri single-cell DNA sequencing. [file 40164_2025_718_MOESM3_ESM.xlsx]

## Sheet: Panel CO-413
Panel ID	Amplicon ID	Chr	Primer Start	Insert Start	Insert End	Primer End	Reference Genome	Forward Primer Sequence	Reverse Primer Sequence
CO-413	AMPL113930	chr17	29553235	29553263	29553485	29553504	hg19	GTCCAGATAATCTCATTTCTCATTTGGA	TCTGGGCTTGTCGGCAAAT
CO-413	AMPL115288	chr7	151932714	151932746	151932965	151932983	hg19	GAGAAAGGATGAGAAAGTAAATATACAAGAAA	TCGAGGTGCAGGACTGTC
CO-413	AMPL135278	chr13	28608071	28608093	28608319	28608340	hg19	ATTCCATAAGCTGTTGCGTTCA	TGAAAGCCAGCTACAGATGGT
CO-413	AMPL141410	chr7	143807292	143807313	143807531	143807555	hg19	TAGTCGGGCCTCTTTCCTTGA	CATTCCTCAGGCTGTAGATCAGGG
CO-413	AMPL143209	chr13	53608462	53608491	53608697	53608730	hg19	TCAACTTGTTATTATTTGCAGTTGTTTTC	GATAGTGAAGAATGATTGCTTATAAAATCCTAA
CO-413	AMPL143210	chr13	67800724	67800754	67800956	67800982	hg19	TATCATTGTCATTTAGAATGGAAAGAGTCA	GACAGAGAAGAACAAGAACGATTCAT
CO-413	AMPL147532	chr22	44681467	44681487	44681681	44681701	hg19	CGGGGGTCCTGTTTCATCCA	TCAGCCCCACTGATGAAGCC
CO-413	AMPL160981	chr21	37766776	37766801	37766962	37766993	hg19	GGGATTACAGGGGTAAGCTGCTATA	GCTTAGAATATTTCTTCCTGCTAATAACAAA
CO-413	AMPL181118	chrX	129146750	129146770	129146968	129146989	hg19	GGTCTCTCCCAGGAGTTGGT	TAGCACTGCCATCTGGGTCTG
CO-413	AMPL182147	chr4	55599098	55599127	55599340	55599367	hg19	TGGTGTACTGAATACTTTAAAACAAAAGT	GGTACTCACGTTTCCTTTAACCACATA
CO-413	AMPL187995	chr22	23631649	23631670	23631877	23631902	hg19	CAGAGGGCCAAGGAGCAGATT	CATCAAAAGTGCTAACAGGAAGGGG
CO-413	AMPL262699	chr7	117234925	117234947	117235087	117235114	hg19	CACAATGGTGGCATGAAACTGT	ACCTCTGCCAGAAAAATTACTAAGCAC
CO-413	AMPL262702	chr7	137128590	137128617	137128835	137128858	hg19	TAAGGCTTCACAATATTCGTCAACCAG	TTCCTTTTAGGTCACCAGTCTCT
CO-413	AMPL269027	chr13	27250598	27250620	27250845	27250867	hg19	TGGGCCTTGTGCATTATAACTG	ACACACCTAGTATCTGGGGACA
CO-413	AMPL269037	chr13	33703507	33703528	33703700	33703720	hg19	TCTCTGCCCAGGGAGATGCTA	AGGACCTAGATGTGCTGGCG
CO-413	AMPL269043	chr13	41834525	41834557	41834749	41834770	hg19	GCTTTAACTTAGAAAATCAAATCTGTACTTAC	TGTCTGCAGCATATCCCTGTG
CO-413	AMPL269052	chr13	47469700	47469722	47469945	47469969	hg19	CATCAGGAAATAGTTGGTGGCA	ACCAGGCTCTACAGTAATGACTTT
CO-413	AMPL269065	chr13	76445073	76445099	76445321	76445342	hg19	ATTTTGCTGAAGTCATTTCTTTGTGA	CAGCCAGGAAAATCCGATTCA
CO-413	AMPL269070	chr13	79940573	79940596	79940822	79940842	hg19	CACTCCAAACCATAGTAACTGGC	CACCCCCACCTGTGAATCTC
CO-413	AMPL269071	chr13	86368887	86368912	86369125	86369156	hg19	GTGGTGACCATAAGGTAACTAGTCT	TCTACCTGTAAGTAATATTTTGGATGATCTT
CO-413	AMPL269077	chr13	97639182	97639208	97639421	97639451	hg19	TCTCAATGGAACAACTGATTGAAAGC	GTTCGGATGAACTCAATACTATTAAGTGGT
CO-413	AMPL269091	chr13	103504281	103504310	103504522	103504550	hg19	ACAAGAGTTCAACTAAAAGTTAACTGACT	AGTGAGAAGATGAGGATTTTCTATTGAG
CO-413	AMPL269104	chr13	111980300	111980323	111980543	111980569	hg19	AGGCCCCTGCATTATTCTGTGTA	ACGTTGTAGTCACAAATGTCATACAG
CO-413	AMPL269669	chr14	20916718	20916745	20916963	20916986	hg19	GGCACACAGAGATATTCAATGAATACC	GCTTATTCCCACATAGAGGCAAG
CO-413	AMPL269703	chr14	24843376	24843401	24843625	24843645	hg19	TGTGACTCCATGGATATTACTGGTT	TGGAGTCTGGCAGGAAGTTG
CO-413	AMPL269709	chr14	34985414	34985436	34985658	34985683	hg19	GCTTCCTCAATGTCACTGAAGG	GTCCATAAGAAGATGAGGTCTAACC
CO-413	AMPL269713	chr14	39703110	39703134	39703340	39703365	hg19	CTGCAGATTGAAAACAGACAGTGT	AGAGAAATAGCCAGAAGAAGGATTC
CO-413	AMPL269716	chr14	44975279	44975301	44975520	44975548	hg19	CTCAGCATCAGGAGTCTCTTCA	AGAACTTCATTTACTCAGGAGACTAAAA
CO-413	AMPL269734	chr14	55817475	55817496	55817720	55817744	hg19	TTTGCATCCCACCAGTGTAGT	GGCAACCATCTGTATAACTGACAG
CO-413	AMPL269740	chr14	62462973	62462998	62463219	62463242	hg19	AGGATGCAAATTCCTTGTTTCTTGA	CAGTTTCTAAAGTACCAGGGAGC
CO-413	AMPL269751	chr14	69702922	69702943	69703168	69703188	hg19	GCAGGAGTGGGGAGTGAGATA	AGATTCGGGCCTTCCTGCAG
CO-413	AMPL269779	chr14	76666032	76666054	76666278	76666300	hg19	GGAACCCTTGTGTAGTGCTTGT	ACGGCAAATTGTGTTCATCCAT
CO-413	AMPL269789	chr14	81574734	81574764	81574964	81574987	hg19	TAAATACCTGACAGTTATTGACAAAGATGC	CAAAGGACAAGGACTTTCTTCCA
CO-413	AMPL269796	chr14	90767369	90767397	90767612	90767634	hg19	TCTCACCATTTTCATTACAAAACTTTCC	CTTCACCTTCTTCAAACCCGAC
CO-413	AMPL269824	chr14	97321459	97321479	97321695	97321719	hg19	GTGAACCCACCTTCAGATGC	TTCTCACTCCAGTACTACTGACAT
CO-413	AMPL269841	chr14	104497328	104497361	104497557	104497584	hg19	AAAATTAATGACATAGAAATCAGAGTAACACTG	CCCAGTTTATTGGTAGAAAAGCTCTCT
CO-413	AMPL269878	chr14	105722487	105722518	105722736	105722756	hg19	AAGGTCAAAAGAAATAATCTCCTATACCAAA	ATCTCAGTGGCCGGTCTGTG
CO-413	AMPL270096	chr22	17690183	17690203	17690430	17690452	hg19	ATAGCCCCAAGATGAGTCCC	TGAAAGAAAAGATGATGCGGCT
CO-413	AMPL270140	chr22	26701775	26701795	26702020	26702041	hg19	TCCCGCTCCAGGTCTCTGAT	GTCCAGATGCAGAATTGGCTC
CO-413	AMPL270146	chr22	29755696	29755714	29755893	29755913	hg19	CGGGCAGTCTGAAGGTCT	CGGACAACCTGGAGCTGAAG
CO-413	AMPL270165	chr22	32886910	32886934	32887155	32887179	hg19	CAAGTCTTGCACTGTACTTCTTCC	TCATCTCTTACCTTGTCGGGTAAA
CO-413	AMPL270167	chr22	34022054	34022084	34022289	34022312	hg19	GTCATTAAACATTGTTAACACAATCATCTC	AGACAATCCACGTTGCTATTGTC
CO-413	AMPL270194	chr22	38340932	38340953	38341139	38341167	hg19	GTGTTTCTCACTTGTTGGCCC	GGAGAAACAAAGACTCCAAAATATCTTT
CO-413	AMPL270205	chr22	39714267	39714286	39714505	39714525	hg19	CTGTCGCAGCAGTTCTGAC	CGTGGGAAGGTGAAGAGCTT
CO-413	AMPL270216	chr22	41911336	41911360	41911544	41911564	hg19	CTCGGCTGAGGGCTTCTAAATATA	AGAATGAGTCCCTCCCCACC
CO-413	AMPL270250	chr22	47082101	47082125	47082351	47082370	hg19	CAGTGTGAAGAAAAGACAAGGACA	ACCTTGGCGTCTGTTCTGG
CO-413	AMPL270264	chr22	50961971	50961993	50962213	50962234	hg19	TGGTACAGATCACACACACACA	CACAGTTACCGCGTGTACTAC
CO-413	AMPL270266	chr22	51044970	51044991	51045219	51045239	hg19	CAGCATGTGTGTCCTCAAACA	TAACCCTATCCCCCAGTCCC
CO-413	AMPL271287	chr16	66812606	66812627	66812802	66812824	hg19	CTACTGTGTCCAGCCATGTTG	CAGTGCTAAACTTGCAGTGGTT
CO-413	AMPL271295	chr16	68857214	68857245	68857463	68857483	hg19	GTCTTTAGTTCACTAGCAATTTTATTCTGGA	TTGCAATCCTGCTTCGACAG
CO-413	AMPL271299	chr16	69973587	69973607	69973830	69973850	hg19	ATGGTCCAGGCACCTGCAAT	GCCTCGGTTACTCCTGTCCA
CO-413	AMPL271318	chr16	70986236	70986256	70986485	70986504	hg19	CTGCAGGGATGAAGAGCACT	GCAAGGACGACTGAGCACT
CO-413	AMPL271393	chr16	90102597	90102618	90102840	90102860	hg19	GTGTGTGCTGAGTGTGAGCAT	GCTCAGTCTTTCTCCGCAAG
CO-413	AMPL272965	chr7	116435869	116435896	116436103	116436128	hg19	TACGTTCTTTACTTTTACAGAAATGCC	CGTTATCTTCTGATGACAACAGAGA
CO-413	AMPL272969	chr7	122078174	122078194	122078419	122078443	hg19	GCACGAATCCTGGGTCTTTC	GCTGCCTTGATCAATTACACTAGA
CO-413	AMPL272976	chr7	124386850	124386869	124387099	124387119	hg19	TGTGAAACCCCTGTAGCCA	AGCCCTCACCTACGACAGTG
CO-413	AMPL272983	chr7	128640998	128641026	128641231	128641252	hg19	TGTACTTTACAGAATCACTGAGAATCAC	GCTTCGGACTGTGTATGCTCA
CO-413	AMPL272991	chr7	131864412	131864432	131864624	131864644	hg19	CACACATGGCCTCCAGCATG	GTGTACATTGCCCCGGACAG
CO-413	AMPL273001	chr7	134925171	134925191	134925416	134925438	hg19	GGGTACCTCCTTTCTGCCTG	CACTGTCTTCCTGAGGTTGTTG
CO-413	AMPL273018	chr7	140426023	140426045	140426272	140426292	hg19	AGGGTCTCTCCTCTTTCTTCCT	CACCATCATGGCAGCATCTG
CO-413	AMPL273038	chr7	144098752	144098772	144098997	144099019	hg19	GAAGTGCTGCTTCCTGCTTT	CCTGAACAGTCCCTCAAACTCA
CO-413	AMPL273081	chr7	151961986	151962019	151962181	151962202	hg19	TTTAAGTATGATGAAGTCACTGAATGAATATAG	ATGTGCCTGGATATAGCGGTT
CO-413	AMPL273090	chr7	157959397	157959415	157959641	157959662	hg19	ACTGCGTTCCCAGGACGT	CCTCTGGGAGATTCCGAAGAC
CO-413	AMPL275123	chr19	31769522	31769543	31769768	31769788	hg19	TCCCACACTCCATGCACTTCA	CTCTGAAGGAACCCGTCACT
CO-413	AMPL275152	chr19	35998118	35998145	35998367	35998387	hg19	TCTGTTTTCTCCCCTTACAAAAGTAAC	CCTTGGAGGCTCTGGAGACA
CO-413	AMPL275190	chr19	39995788	39995808	39996032	39996052	hg19	CCCCAGTGGTTAGGACTGAG	TCTCACAGTTGGAGCCTTGG
CO-413	AMPL275222	chr19	43709515	43709537	43709684	43709705	hg19	TCCCAAAGTGCTGGCTTCTTTC	CACAAGCAGCAGAGACCATGG
CO-413	AMPL275267	chr19	47979944	47979965	47980193	47980213	hg19	GGCCCCGGTACTTATAACACA	TGTATTTGGGACCCTCAGGG
CO-413	AMPL275327	chr19	51844740	51844760	51844985	51845006	hg19	CTGAGTGGGTCTCTGCAGAA	CTGAGGGCCAAGATTTGAGCC
CO-413	AMPL275391	chr19	55790952	55790970	55791132	55791152	hg19	TCCCCCTTGAGCCTTCGT	TGTGGTTAAGTGGGCTGGGG
CO-413	AMPL275430	chr19	58928896	58928916	58929145	58929165	hg19	CCGTTCAGGCCTCTATCAGC	TGATGAACACGGTGCTAGCA
CO-413	AMPL275835	chr11	113570609	113570632	113570858	113570878	hg19	ATCCCACTCAATCCCTAAAGTGG	GATGACCAACCCCCTATGGA
CO-413	AMPL275837	chr11	114421681	114421709	114421927	114421950	hg19	AGGAGTTAGGTAGAGAGAGAGAAGATAG	TGTGTCATCTCTCCTAGGACATT
CO-413	AMPL275838	chr11	116633595	116633614	116633844	116633864	hg19	TCTGAGGAACCATGACGGG	CCCGGATCCATCTCCTAGGA
CO-413	AMPL275843	chr11	117863817	117863838	117864052	117864078	hg19	CATTGACAAACCTGTGGCCAA	AGTGACTGAAGATGCTTTCATATGTG
CO-413	AMPL275854	chr11	118949111	118949132	118949359	118949379	hg19	GCTGCCTTTCACTGCATTCCT	CTGGAAGTCGTGCATCTGGC
CO-413	AMPL275856	chr11	119229722	119229746	119229969	119229991	hg19	CCTCTTACTTACGGAAGATGATCG	TGAGTTCAAGACCCAGATCCAG
CO-413	AMPL275860	chr11	120996060	120996085	120996311	120996329	hg19	TGAAAATCTACCAGAGTGGCATATC	TGCAGTTGTCGACGCAGC
CO-413	AMPL275866	chr11	121475770	121475791	121475935	121475959	hg19	ACGCCCAGCCAAGATGTAACT	ATGGGACCTACCTGTAGTAGACAT
CO-413	AMPL275868	chr11	122928409	122928433	122928641	122928669	hg19	TGTGGAACAATGCTACATCTACAC	ACATTAAAAGAACTTGCAGTAATTCCTT
CO-413	AMPL275911	chr11	134188300	134188323	134188547	134188569	hg19	AACAGGAACAATAGCAGCCTTAC	CCCAAGGTTACGTCCATTGATG
CO-413	AMPL278637	chr13	115004703	115004736	115004940	115004961	hg19	TCTACTTTAGACATTTCACATTTAAATAATGGG	GACTGTGACATTTCCCAGTCG
CO-413	AMPL287159	chr7	149559251	149559271	149559500	149559520	hg19	AGCACCTCCCGTTCTCCATG	AGGTCAGGTACCAGTGCTGG
CO-413	AMPL316110	chr1	186306939	186306964	186307177	186307208	hg19	TGGAGAGTATTTGAAAGGTGAAGAC	GGTACAAGACTCAATATGAAGAACTTAAAGC
CO-413	AMPL316115	chr8	131149018	131149040	131149267	131149287	hg19	GGTGGGCTCAGTGGAAATTAAG	CAGTCTAACAGGCAACCAGC
CO-413	AMPL316117	chr11	64502895	64502915	64503106	64503124	hg19	CTGTGACTCCTAGGGGCTGA	ACGAGTTGCACCCCACCA
CO-413	AMPL316124	chr22	29879305	29879325	29879473	29879494	hg19	GGGCATTAGAACCCAGTCCA	GGTGCTTTTCAGTGCCTCCAG
CO-413	AMPL316180	chr1	21889518	21889538	21889767	21889785	hg19	AGTCCCCATGGTGTGAGTGT	CGACTCACCAGCGTCCTT
CO-413	AMPL316181	chr1	115130281	115130313	115130528	115130550	hg19	AAAATCTTTCAAGGTATTCACTAAATAGAGAG	TCCGAAGCATTTGTCAGGTTTT
CO-413	AMPL316184	chr2	137814533	137814555	137814775	137814802	hg19	CTCCCATTTCCTGTCCTCTTGG	ACCTTAACATAGCATTTTGTCCATCAC
CO-413	AMPL316189	chr6	35211252	35211273	35211502	35211521	hg19	TTCCCTGACAGAGATTCTCCC	GTGACGTTGGTGGCTCCAA
CO-413	AMPL316190	chr6	100060766	100060792	100061016	100061035	hg19	CAGTAGGGCTACCGAACTTATATTTC	TGTTCGTGGTGCAGGAAGG
CO-413	AMPL316192	chr10	19678218	19678239	19678467	19678487	hg19	GCTAGAGGCGAGGCTATTAGA	GAAGCTCATGGTGCAGGCTG
CO-413	AMPL316195	chr15	33988374	33988394	33988623	33988643	hg19	GAGCCATGACAGCCACAGTC	TGAGGAGGGAGCGGATTTGG
CO-413	AMPL316198	chr17	29562739	29562758	29562986	29563008	hg19	TCTCTTCCGAGGCAACAGC	GCCAATCAGAGGATGTGATCAC
CO-413	AMPL316201	chr19	58352420	58352450	58352670	58352689	hg19	GAATAAATTGTATGACAGTGGAAACTTTCA	TGGCTATAGTGAGCTCCCC
CO-413	AMPL316204	chr1	240256439	240256459	240256682	240256701	hg19	GACACGGATGAGGAGGGTGA	TGATTGGGCGAGCTGAGCT
CO-413	AMPL316206	chr4	88106210	88106237	88106456	88106479	hg19	AAATTTAGATTCATCCTGAAACAGCAC	TCTATAATGCTGCCATCAAGTGG
CO-413	AMPL316213	chr14	105716620	105716639	105716857	105716875	hg19	TGCGACAGCATCCAGTTTG	TGAGTTCGCTGCCGTCCA
CO-413	AMPL316214	chr16	57416374	57416394	57416602	57416622	hg19	CCTCTGGGCTGAGGCAAAGA	ACAGGGACCACAGAGACGTG
CO-413	AMPL316215	chr17	36872503	36872523	36872751	36872772	hg19	CAGGAAACCAGGCATCCCCA	TCTGCTCAAAAAGGTCAGCCT
CO-413	AMPL316217	chr22	17443406	17443425	17443657	17443675	hg19	AGGATGCTTGCTGGCAACT	AACAGATGTGCCTGCGGC
CO-413	AMPL316263	chr4	152609703	152609725	152609929	152609956	hg19	AAAATGGACCTGCCCTATTTCC	TGGGGAGGCTTTATGTAATTTTCTTTT
CO-413	AMPL316265	chr7	102098058	102098078	102098270	102098290	hg19	TCCACCTCCTGGCATAGCAC	TGCAACCTGGACTACTGCCC
CO-413	AMPL316268	chr12	85277576	85277601	85277812	85277841	hg19	GAGAGAGGGATGAATCCAGAAATGG	TGTGTTACTTTTCTTTCTACAGTTGTAGA
CO-413	AMPL316271	chr15	84581753	84581774	84582001	84582022	hg19	TTGCCTTCGTTGAATGTGTCA	CATCACATGCTTCCAGGAGGC
CO-413	AMPL316275	chr19	51512215	51512235	51512465	51512484	hg19	AGTCTCGGATTCGAAGAGCC	TCATCAGTGACCGCTGGCT
CO-413	AMPL340990	chr17	79966809	79966830	79967044	79967064	hg19	CAGCTCCCAAGTCTGTGTGAC	TCACTCTTGAGCTGGGCCAA
CO-413	AMPL356786	chr2	36691500	36691524	36691750	36691769	hg19	AAGCAAATTATGGTAGAACCCCTC	TTTCCAGGTGTCCCATCGC
CO-413	AMPL356789	chr3	47042344	47042363	47042593	47042613	hg19	TAGTGCCAGGCTCACTGTT	GAGCACTGAGAAAACCTGGC
CO-413	AMPL356801	chr12	54686305	54686323	54686550	54686574	hg19	CTGTTGGCGCATGACCTC	CCTTTTCCTACGGACAAGATTGTC
CO-413	AMPL356803	chr13	24797958	24797979	24798204	24798223	hg19	CCAAAAGCTTGGGTCAGGAAG	TTGCAGTGGTCCCATGCAT
CO-413	AMPL356808	chr17	41851976	41852003	41852225	41852245	hg19	GAAACAAGGGAGTTTCTAAGAAGAGAC	GCTGAGGGCAGGTCCTTCAT
CO-413	AMPL356809	chr17	72786246	72786270	72786418	72786438	hg19	CCACACCTGGCTAACATTCTGTAC	TACGCACAGACAGGATGGGC
CO-413	AMPL356812	chr18	77171007	77171027	77171178	77171198	hg19	CAGCGTCACTGAGGAGAGCT	GTGTACTGGGTGGTGTTGCC
CO-413	AMPL356813	chr19	2768837	2768858	2769008	2769028	hg19	CTCTCTGGGCTTAGCTTCCAC	GTTCCTGCATGACCAGCTCC
CO-413	AMPL356971	chr9	137716245	137716265	137716475	137716495	hg19	CAGTGGGGATGGGTGTGGAA	GTCCTGGATGCCTGGATTGG
CO-413	AMPL379491	chr4	4241971	4241997	4242217	4242240	hg19	TGGACCAAGCATATCACTATCTGATC	GCTGTCAGACCTCTTACTGTTTT
CO-413	AMPL379502	chr6	129807548	129807572	129807791	129807817	hg19	CCAGGGAATCTCTAAAGCTAAGCC	AAGGAAGTTCACCTGAGTTACAATAA
CO-413	AMPL379525	chr8	117870368	117870395	117870610	117870637	hg19	AGGTTCTATGATTGCATATAGGGAGAG	GAGAGAAGAAGTTGGGAACATCAGTAT
CO-413	AMPL379532	chr10	46247886	46247910	46248133	46248155	hg19	TGTGAAATTCATCAGACTGCCTCA	CCTCCTCGTCCTCATCATCAAA
CO-413	AMPL379544	chr11	123893563	123893589	123893791	123893814	hg19	TTTATGAAGGAAGCTTTGTAACAAGC	ACCACCAGGAAGATTCCAAAGAG
CO-413	AMPL379624	chr22	20708450	20708473	20708695	20708718	hg19	AGAAAGTGTTCTGAGCCACATCC	GTTAGCGATGTCATATATGGCGT
CO-413	AMPL379645	chr1	79356615	79356644	79356855	79356880	hg19	TTGACAGAACTATTTCACATAGAAAAACA	TTGTTCAAAAATGTCCCCTGTTGTT
CO-413	AMPL379646	chr1	104083750	104083779	104083981	104084008	hg19	TTTTTCTAAGTAAGATGAAAGCTAAGCAA	GGGCTGAAGATTTGCTAGTTCCATTAA
CO-413	AMPL379649	chr1	197316307	197316337	197316551	197316576	hg19	AATAAATCATGCATTCAGTCCTGTATAGAT	TGTCCTCACATGTAGCATTATTGTG
CO-413	AMPL379651	chr2	21234054	21234077	21234302	21234323	hg19	AGACATTGCTGAAATGCAGTGAG	TGGATCTCACCAACAATGGGA
CO-413	AMPL379653	chr2	50699306	50699332	50699526	50699547	hg19	TGAATAAGGATGTCTAAGCCCAAATT	GCCAAAGAAGGCTTTCAAGGC
CO-413	AMPL379654	chr2	69736214	69736243	69736459	69736478	hg19	AACAAACCAGAAAAATAAACAAACACAAG	GGGCACAGGCGTATTCTCA
CO-413	AMPL379656	chr3	4562468	4562489	4562716	4562737	hg19	TATGGGAAAGGAGCCACAGAA	GGCTGTACAACACAACGATCA
CO-413	AMPL379658	chr3	49052446	49052466	49052684	49052705	hg19	CAGCTGCGTGTGCTAGAGGA	TAAACCTCAAGCCCCTGACCC
CO-413	AMPL379659	chr3	119373225	119373245	119373460	119373483	hg19	CCCGCCTGTAGCTTCACACT	GATCTCTTCTCTTCCCTTGCCAG
CO-413	AMPL379660	chr3	125652265	125652287	125652515	125652534	hg19	TTTCTAGACACCCCTCTTCCAG	AACCTGAGGACGCAGCCAT
CO-413	AMPL379663	chr4	66197539	66197567	66197759	66197780	hg19	TTAACAATACAGGCTAAAGATGATGAGG	GCTAGAGGCAATCAAGATGGG
CO-413	AMPL379665	chr4	149035128	149035151	149035376	149035397	hg19	TCCTTAATGGAGTCAACAGAGGT	TCAAAAGCCAGGCTGCATTTG
CO-413	AMPL379667	chr4	177070777	177070806	177070984	177071005	hg19	ATTGCATTCTTATATTATTTTCAGCCAGT	GGGAGCAAGAGGCCATAGTGA
CO-413	AMPL379668	chr6	24533593	24533615	24533842	24533862	hg19	AACCTGGGACTTTATCTGGGAG	GGACTGCTTCACTCCACCAA
CO-413	AMPL379669	chr6	27100951	27100972	27101191	27101212	hg19	TGCTCCGCAAAGGCAACTATG	GTCTTTTTGGGCAGTAGCACG
CO-413	AMPL379673	chr6	135270911	135270938	135271158	135271178	hg19	TCTTCTGAGAACTAGAATCTTCCTTCT	ACGCACTTTTGATGCTGGAA
CO-413	AMPL379675	chr7	105205534	105205567	105205783	105205803	hg19	AAGAGTATTTGAGAGTGAAAATATAAATACAGG	GTAACGTCAGCAGCAACGGG
CO-413	AMPL379678	chr7	121616045	121616077	121616268	121616291	hg19	TTGGTTTTAGATATGTCTAACTTTCTATTCCC	CCTTTTCCTTTGACTGCTTCCTC
CO-413	AMPL379679	chr7	121616658	121616683	121616902	121616926	hg19	TGTAAGTTACCTGGTTTTTGTTTGC	ATAGTTCCCCAAGTAGCTTACCAA
CO-413	AMPL379693	chr8	56435806	56435828	56436054	56436075	hg19	TTCTGACACACTGTCTTCCTGT	GAAGGTCATGATGCACCAGTG
CO-413	AMPL379694	chr8	110491595	110491616	110491841	110491864	hg19	TCCTCTACCCCTACTCCCCAT	AGGTATAATCACATTTGCCCCTG
CO-413	AMPL379697	chr8	145619696	145619717	145619941	145619965	hg19	CTGGTGTATGTAGAGCTGCGT	CCTTGACCAAGAACAAGTTCAAAG
CO-413	AMPL379698	chr9	18661688	18661719	18661938	18661957	hg19	GCCCTTAAGTAGTTCAAGCCTAATTATATAA	CACTCAGCCGATGTCAGCT
CO-413	AMPL379699	chr9	97084357	97084377	97084606	97084626	hg19	CAGGGCATCCTGTGTTTGTC	TGCACTGGTTTACAGCCCAG
CO-413	AMPL379703	chr11	32417711	32417735	32417958	32417980	hg19	CTGGAAATAACCTGGGTCCTTAGC	TCCCTTCCTCTTACTCTCTGCC
CO-413	AMPL379716	chr12	3930852	3930875	3931099	3931121	hg19	CAAGCAAAGTTTACAGAGCACCT	CTCTTTGGGAAGACGATGGATC
CO-413	AMPL379718	chr12	79990086	79990113	79990330	79990355	hg19	TACACAGTAGTATATATTTGCCAGCTC	CAAATGTTTCAGGTACTCTGGTTTC
CO-413	AMPL379722	chr13	28602088	28602118	28602334	28602357	hg19	ATTATGCAATATATCACGATAAAGCAGATG	CACGAGAATATTGTGAACCTGCT
CO-413	AMPL379736	chr14	21942809	21942842	21943051	21943076	hg19	TTACTAGAATAAACTATTACTTGGATCGTTTAC	CGTATGGTCAACATTGATGGAAAAC
CO-413	AMPL379741	chr14	45605510	45605532	45605750	45605779	hg19	GGACTACCAGCTGCACATTTCC	CCAGCTCTTACTTCAAAATTAGTCCAGTC
CO-413	AMPL379746	chr14	77294409	77294430	77294656	77294678	hg19	GCAGAAGGGAGTTGGTTTCAC	GCATTTTATCGCTGCTCTGTCG
CO-413	AMPL379754	chr15	75797868	75797893	75798115	75798136	hg19	TGCGAGAAACCATCATTTATGTGAG	CCCATGCTATGACCATCCAAG
CO-413	AMPL379756	chr16	27788808	27788827	27789056	27789076	hg19	TTGTTCCTGACAGCCCCGT	TTCTCCTGGTGGCGGATGTC
CO-413	AMPL379757	chr16	30196379	30196399	30196621	30196641	hg19	GCATCAGCCACAGAGGGAAG	ACTGTCCCAGGTGGTCTGTG
CO-413	AMPL379758	chr16	30747371	30747390	30747619	30747640	hg19	GTGGTAACTCTGGAGGCCT	CTCTCCCTCACCAGCAGGAAA
CO-413	AMPL379769	chr17	63149309	63149330	63149552	63149572	hg19	TCAGGATGAATCTGCGAGTCT	TGGGTTCTGCATGTCCTTCA
CO-413	AMPL379771	chr17	78445428	78445447	78445645	78445665	hg19	GGAACCACTTCTCCGGCTA	TCTGTGTCACCTGGACCACC
CO-413	AMPL379772	chr17	79870227	79870246	79870457	79870478	hg19	AACCCAGCCTTCACCGTGA	CATTTTCTCACTGGCGACTCC
CO-413	AMPL379774	chr18	54814787	54814808	54815036	54815056	hg19	ACACATCTGGACAAGCAGGAA	AGTGTCCTGAGACGGAGCTG
CO-413	AMPL379777	chr19	5455273	5455300	5455521	5455542	hg19	TTCAAGAAGTTATCTCAAAGCTTGCCC	TGGCTCTAGGCATTAAGTGCT
CO-413	AMPL379778	chr19	5831456	5831478	5831703	5831721	hg19	AGGAAAATGAGGTTCCTGGCAG	CGACGCCTTCATCCACGT
CO-413	AMPL379779	chr19	17104047	17104067	17104293	17104316	hg19	GACCTTCCACCTGATCCCAG	CATCTACACCAGTGAAGTTGTGT
CO-413	AMPL379784	chr19	45593444	45593462	45593675	45593695	hg19	CTTTGCCCCTGATGGACG	TGCAGCTGTGACACGTAGAA
CO-413	AMPL379808	chrX	29686332	29686361	29686572	29686601	hg19	TCAGTCTGGAAGTGTTATATTTTACTCAC	GTCAGTTTACTTTCCATAGGATACAAAAG
CO-413	AMPL379809	chrX	77112653	77112683	77112901	77112921	hg19	CCATGCTGAATTCAATAGGGTAATAGAGAG	AGTTACAGGTGCGGGGTTTT
CO-413	AMPL379810	chrX	83695323	83695348	83695570	83695592	hg19	CCATGGATTATATGGTGTGCTGAGT	TTTCAGGAAACCTTACTGTGCC
CO-413	AMPL379811	chrX	100169672	100169692	100169922	100169941	hg19	TGCCAACCTCAACTGCAAAG	TGGCGGACATTGGAGATCA
CO-413	AMPL379813	chrX	133511511	133511540	133511743	133511766	hg19	AACCTAGGTCAAATTTTTAACAACTTTCA	GCCACCTTCTGGTTTTCAGATAT
CO-413	FusionAmp1	CBFB_MYH11_02A	147	167	372	401	hg19	CACCCAGAGCCACTTACGTT	TAATGAAAACAGAAGATTCTAGACCTTGC
CO-413	FusionAmp2	CBFB_MYH11_04A_1	129	149	257	278	hg19	CACCCAGAGCCACTTACGTT	TGGCGACAGAGCAAAGCTTTT
CO-413	FusionAmp3	CBFB_MYH11_05A_1	49	69	352	375	hg19	CACCCAGAGCCACTTACGTT	GGAGGCTGAAGTTACAGTGAGTT
CO-413	FusionAmp4	CBFB_MYH11_08A_2	162	185	373	397	hg19	AAAACCTCCTTCCATTTCCGATG	CGCGAATTTGAAGATAGAGACAGG
CO-413	FusionAmp5	MYH11_CBFB_04A_2	12	32	253	278	hg19	GCCTAGAAGTCACCTCTGGG	TATTCACAGGCACAAACATAGCACC
CO-413	FusionAmp6	MYH11_CBFB_05A_2	102	122	349	369	hg19	GCCTAGAAGTCACCTCTGGG	GTGACGCAATCTTGGTGCAC
CO-413	FusionAmp7	MYH11_CBFB_08A_1	129	150	351	380	hg19	TTTTCTCGTCCATGTTTCGCC	AAAATATGCAATCTGTTAACATAAGCTGA
CO-413	cytoband_AMP1	chr3	164772920	164772952	164773087	164773114	hg19	TTTTACAGATAAATAAGTCTATGGTCATTGAC	GAATGATCTATTCTTCTAGGTATGGCC
CO-413	cytoband_AMP2	chr3	175189374	175189407	175189536	175189563	hg19	TAGAATCTATTTATTTGTCTTACAGATAGATCC	ATAGTGGTTTGTCTTACCTCTACTACC

## Sheet: Panel CO-414
Panel ID	Amplicon ID	Chr	Primer Start	Insert Start	Insert End	Primer End	Reference Genome	Forward Primer Sequence	Reverse Primer Sequence
CO-414	AMPL415960	chr1	2493044	2493064	2493217	2493245	hg19	TCCCTGAGGCTGAGTGAACA	TTCTTCTTTTCACACATATGATTAGGCC
CO-414	AMPL690624	chr1	16271201	16271220	16271410	16271430	hg19	TTCTCATGGGCCTTGCACG	TGAGGGAGACTATGGCCAGC
CO-414	AMPL690625	chr1	22048133	22048155	22048320	22048344	hg19	TGCAACATACCCCTTTACTGCT	CTGTGTTTGTGAAGTGCTGAAAAC
CO-414	AMPL690626	chr1	25558463	25558488	25558697	25558717	hg19	CAGAGCTTTCCTCTCAGATGATCCT	TTCTCCTTGTCGCAGGTGCT
CO-414	AMPL690627	chr1	89525825	89525850	89526022	89526043	hg19	CATAAAATATTCAGAGAGGAGGGGC	TAAATCCCCATCGCTGGTCTC
CO-414	AMPL690628	chr1	115256505	115256528	115256697	115256722	hg19	TCTCTCATGGCACTGTACTCTTC	GCAGAAATGGGCTTGAATAGTTAGA
CO-414	AMPL850642	chr1	152784800	152784826	152785023	152785045	hg19	GCAGTTCATCAAAATGTAGGGATTAG	AGAGACTGGAGGACACTTAGGG
CO-414	AMPL835583	chr1	156882413	156882434	156882603	156882623	hg19	TGGTGAGTTCTTTGCCCTCTC	TGCACCCAGCGAGTTATACG
CO-414	AMPL602698	chr1	166961858	166961884	166962037	166962062	hg19	GCTTTTGTGGAAGAGGTAAATTTGAG	GTGGAAATCTGCCATAATACCTTCT
CO-414	AMPL690631	chr1	229730186	229730208	229730365	229730389	hg19	TAAGTGTTCCTGATGTCCCAGA	CTTTTCTCCCAACGGTAAGTACTT
CO-414	AMPL690632	chr2	137928369	137928391	137928555	137928580	hg19	CCCTCATTTGGTGGAGTCTGTT	TTGAAGGGTGGTCATGTGTTATTTG
CO-414	AMPL403535	chr2	198267295	198267322	198267475	198267499	hg19	CAACTAAACTTCTAAGATGTGGCAAGA	ATGGATGAGTATGTCCGTAACACA
CO-414	AMPL690634	chr2	209113250	209113273	209113463	209113485	hg19	AACTCCTCAACCCTCTTCTCATC	TTCGCTTTCTGCATAATGAGCT
CO-414	AMPL690635	chr2	219029194	219029216	219029376	219029400	hg19	GACAGCAAAGATGACCCTCATG	CATCCAAACAATTCCAGTCCAGTT
CO-414	AMPL690636	chr3	47125497	47125521	47125692	47125714	hg19	ACTGCAATTCTTCCTCTTCCTCTA	TACACCACTCAACACACCTGAT
CO-414	AMPL690637	chr3	49152047	49152070	49152254	49152279	hg19	AGCCCAAATAGAATCCTAAGGCC	CACAAGATGAGGAATGACTCTTTCA
CO-414	AMPL690638	chr3	49723743	49723765	49723916	49723938	hg19	CACTTGCACGCGTATTTTTCTG	CCGACCTATCTCGGTCCATCTA
CO-414	AMPL690639	chr3	97851859	97851883	97852040	97852066	hg19	CAGTGTAACCACGGAATGTTTTCT	ATGTACTATGTTGGAGTTACAGAAGG
CO-414	AMPL400784	chr4	946189	946211	946371	946392	hg19	TGGGCATCTTCTTGTTCTGTGT	GGCTGATGGTGAACACACACA
CO-414	AMPL400804	chr4	4239389	4239418	4239594	4239620	hg19	TCTCAGAGTTCAATGAATGGATAATTCTA	ATTGTTGTTGTTTACCCAGTTTATGG
CO-414	AMPL383558	chr4	8011941	8011961	8012179	8012199	hg19	GCTGACATTTCCAGCGAAGA	TACGGCAAAAGACAGACGGG
CO-414	AMPL400808	chr4	9998278	9998301	9998461	9998483	hg19	TGGGCATTTGAATCTCTCCAGTT	CTGTGACTGTGTCCATATTCGC
CO-414	AMPL400809	chr4	15689476	15689500	15689671	15689692	hg19	AGGAATTACAAGTGATGGCACAGC	CCGGCTATTCAATGAGCTTCC
CO-414	AMPL400811	chr4	17818758	17818781	17818937	17818964	hg19	AGTTGTGCCTCTTAACCTCTACT	GGAGCAACTCTAAGATATTTCCTTCAG
CO-414	AMPL423041	chr4	22439782	22439807	22439994	22440016	hg19	ATTTTGTTACTCAGGACAGGAAACC	TGGATCTACTGGAAATTGGGGC
CO-414	AMPL400814	chr4	26417019	26417046	26417195	26417218	hg19	GTTCAAGGAAAGGAAATGCTTTATTGA	CTATCCCAATAAATGCACACGGT
CO-414	AMPL690640	chr4	26640374	26640399	26640560	26640590	hg19	TCAAAATTACCTTTTCCAGAGGCCA	CCAGATGATAGAAAATTAATGAGAAGGAAA
CO-414	AMPL400815	chr4	36317865	36317890	36318056	36318080	hg19	CAACGGGAAGGATTATGGAAAAGAC	ATTGGCAACTGAGAATGGTTTTCA
CO-414	AMPL422141	chr4	40337806	40337831	40337990	40338012	hg19	CACTCTGAATGTTAATCCAGATCCC	AGTCAGCACCATGTGTTACTCA
CO-414	AMPL423045	chr4	44626503	44626525	44626720	44626742	hg19	GGTTTTCCCAGTTCCACTACCA	ATTCATGCCTTGCTGAACCTGA
CO-414	AMPL690641	chr4	47588921	47588944	47589135	47589158	hg19	ACACCATTCATCCAGTGCTTAGA	CTCCTGCATAATCCAGTAAGGGT
CO-414	AMPL423046	chr4	48588636	48588661	48588831	48588853	hg19	ACCTTGCTAACAATTCAATCAGGTC	TTGAACTTTAGGGGAGGACTCG
CO-414	AMPL413681	chr4	55593574	55593596	55593776	55593799	hg19	CCCCACAGAAACCCATGTATGA	GAACAAAACAAAGGAAGCCACTG
CO-414	AMPL400098	chr4	55599269	55599291	55599451	55599476	hg19	CTCCTTACTCATGGTCGGATCA	AAAATGTGTGATATCCCTAGACAGG
CO-414	AMPL399388	chr4	56309811	56309833	56310003	56310026	hg19	AACCACTGATCACTCCATAGCC	GTTCCGTTCAACTTTCTTCTGGA
CO-414	AMPL399389	chr4	66197604	66197628	66197809	66197830	hg19	TGATTTCCCTTACCTCATCCAGAT	GCAGAACATAGCCCACTAGGA
CO-414	AMPL690644	chr4	69964182	69964209	69964395	69964419	hg19	ATTCTAACCCCTTTCAGAAATTTACCT	AAAGTATGTTTACCTTAGGCAGGG
CO-414	AMPL399390	chr4	74285049	74285076	74285253	74285275	hg19	AGATGAGAATATTGAGACTTATAGCGG	CAGTTGCTCTTTTGTTGCCTTG
CO-414	AMPL399391	chr4	86915752	86915777	86915952	86915975	hg19	GCAGTTGATGTCAGTGATGATTAGC	CATTGTTCATGCTGCTTCTCTGG
CO-414	AMPL399392	chr4	94316627	94316651	94316806	94316831	hg19	GAAAACCTGTGCAGTACTCTTTCC	CCACGCATGTTATTCTCCAATTTCT
CO-414	AMPL399393	chr4	96127689	96127714	96127907	96127928	hg19	TGCTTTATAAATAAAAGGCCTCCCA	CAGACACTTTTGACCCCTGTG
CO-414	AMPL690645	chr4	101953323	101953348	101953535	101953562	hg19	GAAGACCAAGACAGAGCTTAAATGA	AGAAATTAAAAGTTAATGTCGCCCCTC
CO-414	AMPL517199	chr4	106155102	106155125	106155289	106155311	hg19	GGAACAGGATAGAACCAACCATG	TTCTGGCTTCCCTTCATACAGG
CO-414	AMPL690647	chr4	106157748	106157770	106157949	106157972	hg19	TCAAGAACAGGAGCAGAAGTCA	TGTAAGAGATGCCACCTTAGAGC
CO-414	AMPL690648	chr4	106164875	106164897	106165063	106165090	hg19	TTACCGAGACGCTGAGGAAATA	CAAATACAACTTCTTATCGCATGACTG
CO-414	AMPL470996	chr4	106193744	106193769	106193937	106193960	hg19	CAATCGAGAATTTGGAGGAAAACCT	AGCTTTCTTGGCTTCTAGTTTCC
CO-414	AMPL690650	chr4	106197354	106197376	106197534	106197558	hg19	GGATCTCCCTCGTCTTTTACCA	TAAGTGGGCTCTGAAGTTTCATGT
CO-414	AMPL399394	chr4	109745298	109745320	109745494	109745517	hg19	AAACAAGGTACATGCTGGGATG	CTAAGTCTTAACACTGGTGAGCC
CO-414	AMPL399395	chr4	123145685	123145709	123145870	123145894	hg19	AGGTCACATCAATTTGTCAGGTCT	AGAAGGTGGGTAGAGAAAGGAAAA
CO-414	AMPL399396	chr4	135121194	135121219	135121401	135121423	hg19	TTCCTGCATTACCTTAACTCTGCTA	ATGGAAGGGACATAAATGGGCA
CO-414	AMPL399397	chr4	150656445	150656469	150656665	150656694	hg19	AGGGTTTATGCAATCCTTTGGGAG	CTTTTGCTTCCTTTTATAATGTCAACTTG
CO-414	AMPL399398	chr4	164466662	164466685	164466860	164466883	hg19	GCCTAACCTGGGGAAATAACTTC	CAGATGACCACAAGTGAAAGGAG
CO-414	AMPL690651	chr4	165798439	165798463	165798648	165798670	hg19	TGGTTTACATTGAGAGTCATTGCT	ACTAACTGCAAGCACACCTAAG
CO-414	AMPL399399	chr4	178274517	178274542	178274699	178274722	hg19	CCCGTGTAATACTTTTGGAAAACCT	TGGAGGGGTGCTGTATATCATTC
CO-414	AMPL399400	chr4	190878383	190878414	190878602	190878624	hg19	GTGATTTTGGTTTCTTTTCTATATGTTCTTG	TTTTGCTTCTATGTCCCCTGCT
CO-414	AMPL690652	chr5	138855875	138855899	138856081	138856106	hg19	GCTTTTCCATTCCACTGATGAGGA	CTCTAGGTATGTTTGAGTGGGAATG
CO-414	AMPL690653	chr5	140558906	140558931	140559130	140559150	hg19	AGGCTGACAACACATCTCAATATGA	CCGTTGTCTGTGTTGATGGA
CO-414	AMPL690654	chr6	26247001	26247025	26247201	26247229	hg19	ACCAGATCACATTTTCCAGGAACA	AGAGATAGTTCTGACTTGTTTATCATGT
CO-414	AMPL690655	chr6	31778788	31778810	31778993	31779017	hg19	TTTTCTACAGGCTCCAGGGTAC	GAGGAGTTCAAGAGGAAACACAAA
CO-414	AMPL690656	chr6	41196464	41196487	41196649	41196671	hg19	GAAGAACTTCACAAACACCCAGG	TGATGTTGAAGAAGCCAGCATT
CO-414	AMPL690657	chr6	135784060	135784086	135784289	135784315	hg19	AGACTCAAGTGATACAAACTCATCAG	GCAAGATGATACAAAACCTAAACCAA
CO-414	AMPL690658	chr6	138539237	138539262	138539423	138539446	hg19	GAGGAACATTTCATTGAGGAACCTT	AAGTAACTTCCCAAGGCTACCAG
CO-414	AMPL690659	chr6	147109542	147109567	147109732	147109759	hg19	GGCGTAAAAGAACCAAACTCAAAGA	CAGCAATACTTACGAATGTTTTCCTTC
CO-414	AMPL700121	chr6	152551642	152551666	152551829	152551851	hg19	AATTGTGAGATGGTGCATGTTAGC	TTGTGTTTGTTCAGATCCAGCT
CO-414	AMPL690660	chr6	167754564	167754588	167754753	167754777	hg19	CTTGACCTTGGATTGTTCAACAGA	TCTGCTTGTGAACGAAAGAGAATC
CO-414	AMPL690661	chr7	5760604	5760627	5760798	5760824	hg19	ACCCTAAGAGCAAACCAGAATCC	GCATTGTCGTATATCTTCTAGGTGAC
CO-414	AMPL690662	chr7	26223267	26223292	26223475	26223498	hg19	CCCAACCAGTTCAGTCTTTTATGTG	CTGCTGTGTCATCCAAGTAAAGG
CO-414	AMPL700125	chr7	35919357	35919380	35919560	35919585	hg19	ACTAGCATTGGGGATGTGAAGAA	GGTATAAGAAACCTGGGTTAACACA
CO-414	AMPL690663	chr7	94293286	94293307	94293470	94293491	hg19	TCCCACTACCTGATGCACAAC	TCGTGGTACTGGTCAATCAGC
CO-414	AMPL690664	chr7	99569344	99569366	99569522	99569549	hg19	CCCCTGTGGTCTGTTATTCACT	CTCAATGACCTCCAGTTCTTTAGATAC
CO-414	AMPL690665	chr7	99573399	99573420	99573629	99573652	hg19	TGAATGCTCCTGGAAGTGTGT	GCAGACACAATGGTAAGAATGGT
CO-414	AMPL690666	chr7	107674535	107674561	107674716	107674739	hg19	TCCTCATAATAATCCCATCAGACTCG	CAAGCTCAAATCACTCAAGGACG
CO-414	AMPL507948	chr7	134346517	134346540	134346727	134346751	hg19	TCTAAATGAGCGTCACTATGGGG	TCTCTCCAGAACATCCTTTAAGCT
CO-414	AMPL690667	chr7	143806752	143806779	143806932	143806956	hg19	TCTGTGGACTCTTCTCTGTCTTCTATA	ACAAAGGAGATGGTTCTTTTCTGG
CO-414	AMPL690668	chr7	143826667	143826688	143826870	143826890	hg19	GGCTCTGGTCCCTTTAGTTCT	ACTGGATCCTCAAGATGGCG
CO-414	AMPL690669	chr7	148510917	148510941	148511117	148511139	hg19	ACTTTCTCATCAGTTGCACCTTTC	ACCTCTGTCTTACTTGTGGAGC
CO-414	AMPL690670	chr7	148515001	148515029	148515195	148515216	hg19	TCTTCTTCTTTATCATTGTTCTCTCCCC	TTCGTAGGAGGGAGCAAAGGA
CO-414	AMPL399466	chr8	1806085	1806112	1806277	1806297	hg19	TATCTATCTCTCCTTGATGTGGTTTTG	CCTCCTGGAAACTCACCTGT
CO-414	AMPL399467	chr8	6378651	6378678	6378831	6378855	hg19	CTGACTAAAGGTTATTAACGCTGAAGA	CAGCTACAGGTGTTAGTATCCAAG
CO-414	AMPL399468	chr8	8869040	8869068	8869226	8869249	hg19	TCTTCTACTTAGAGGAGTAAAGGATGTT	TGCGTATTCAGTAAAACAACCGG
CO-414	AMPL399469	chr8	12878759	12878781	12878945	12878969	hg19	CATCCTCCTTGCTCTGAGTGTA	GAGTCGATTCATCCAAAGATCTGG
CO-414	AMPL399470	chr8	17500089	17500111	17500285	17500308	hg19	CTTGCTTCAGTCTTTGTGGGTG	AGGAAAACTCAACAGTGGTAGCT
CO-414	AMPL399471	chr8	21833930	21833952	21834112	21834135	hg19	AAGCTCACTCATAACTGCCTCA	TCCCTCAGAATACACAGGAGTTG
CO-414	AMPL690671	chr8	23004390	23004412	23004562	23004589	hg19	GTCAGCGGAGAGATAGAGGTAC	TCAGGTCAAACAAATAAAAGTTCCTGT
CO-414	AMPL399472	chr8	24256314	24256337	24256495	24256518	hg19	TGTGGTCAACAAAAGCTCTCAGA	CAGGTTAGAACTGTGCCATCTCA
CO-414	AMPL399473	chr8	28206060	28206083	28206295	28206316	hg19	TAAAATGTTCGCACAATGGGAGA	AAGGTGTATGGCATCGAGCAC
CO-414	AMPL399474	chr8	33369854	33369876	33370062	33370084	hg19	GCATACTTCTCCAGGGCTTTTG	TTTGTCCGAGGAGTTGTCTCAC
CO-414	AMPL399482	chr8	38677899	38677922	38678111	38678135	hg19	AACATCTTCCAAGCCAGATCCTA	GCCTTCTTGGGTGATTCTAAGATT
CO-414	AMPL270354	chr8	39495850	39495883	39496050	39496078	hg19	GATATTACCTAGTTTGAAGCTTTATATATTTGC	AAAAATTACATACCATAGCAATACCTGC
CO-414	AMPL399484	chr8	52746050	52746075	52746231	52746256	hg19	CACTAAAGAAAAGGAGAGTGGAAGT	AATGCAGATTTGAGTTCTGTGAACC
CO-414	AMPL399485	chr8	63659456	63659480	63659664	63659688	hg19	TCCTCATTTTGCTCTTTTGTCTCC	AGAGAGTAGTATTTGGACAGCACT
CO-414	AMPL399486	chr8	71593323	71593350	71593504	71593528	hg19	GTCAGTTCTTGGCATTATAATCTACGT	GAAAACAATGCTGACTTTCTTGGC
CO-414	AMPL399487	chr8	77745426	77745450	77745641	77745665	hg19	AGGATATAATGTGTGCTGGAGACT	TGAGAAGGAGTAGGAACCATTACC
CO-414	AMPL399488	chr8	87241805	87241830	87241986	87242011	hg19	CCTCAATGGATTGTTACCTGCTATA	CTGAAAGTGTCCATACTTAGCTTCA
CO-414	AMPL399489	chr8	95888091	95888116	95888316	95888341	hg19	CTCTAAAATTTGTGGTTGAGGTCAC	TGTAGTCAATTTCTCTGAGGAACTG
CO-414	AMPL399490	chr8	103572904	103572932	103573115	103573139	hg19	ATGAGAAGGATGTAACATACTCCTATGG	ATTAAGTAATGGGTTCCTATGCGC
CO-414	AMPL399491	chr8	110489445	110489470	110489632	110489655	hg19	CACTTTCAGTGTCAGGAAGAAATGA	AAGGGTATCAACTACAAAAGGCC
CO-414	AMPL399492	chr8	119391598	119391622	119391797	119391824	hg19	TATTTGTGCATCCTTCTCCCTAGT	CAGAAATCTACAGTTACTCACACAAGG
CO-414	AMPL399493	chr8	125498392	125498417	125498582	125498606	hg19	ACAGAGCTACCATTACACATCAGAG	CGTAGTATGTCTGGGAAACGAATC
CO-414	AMPL690672	chr8	133150178	133150203	133150357	133150382	hg19	CAGAATACTGCTCAATCACATCCTT	CAGCAAGCTCTTTTATCTTTGGTTC
CO-414	AMPL399499	chr8	135614798	135614821	135614979	135615000	hg19	CAAGGCCTCTTTGACCTTCTTGT	ACACTGGAGAGAAGTTCGCCT
CO-414	AMPL399500	chr8	143960444	143960464	143960661	143960682	hg19	TTACAGCAAGAACACGCCAC	ACACTTTGGATTGGGACTGCA
CO-414	AMPL690673	chr9	8340961	8340986	8341152	8341173	hg19	AAGGGACTAAATGATGACCTATGCA	TGAATCCACAAGGGTATGCCT
CO-414	AMPL690674	chr9	21409165	21409189	21409358	21409382	hg19	CAACATCTACAATGGCCTTGACTT	TTTATCATCAAACTCCTCCTGGGG
CO-414	AMPL690675	chr9	139289159	139289181	139289397	139289418	hg19	AGGTCTGAGAACTTGGGGAGAA	AGTCCTTTTGTGGGCTCTGGA
CO-414	AMPL690676	chr10	27366204	27366226	27366405	27366430	hg19	ATTATGAGGATTGTTGGGGCAG	CTTTGTTTGAGGATAGAGATTCCGA
CO-414	AMPL428439	chr11	193746	193768	193925	193948	hg19	CATGGACTTCCTGCAAACACTA	AGATCTTTAGAAAATGGGGTGCC
CO-414	AMPL835691	chr11	1629275	1629295	1629490	1629511	hg19	CGAAATCCACAGACCCCCTT	CTGTGTACCTGTCTGCTGCTG
CO-414	AMPL428440	chr11	4869978	4870004	4870183	4870204	hg19	AGGCTGATTTTGCTAATTACACCATT	ATTGGATTGGTCACTGCCCTG
CO-414	AMPL690677	chr11	6807000	6807021	6807219	6807241	hg19	CCTGACTGTGGTTGGGATGTT	GGAAGCTAGCCATGATCCTTCC
CO-414	AMPL401131	chr11	9754173	9754194	9754368	9754392	hg19	TGAACAAGAGGAACTGGAGCG	TGAGAACAGTTCACCACAAGTATC
CO-414	AMPL428442	chr11	14810562	14810589	14810775	14810799	hg19	TGTATTGATACTTTCATGTGCCATCAC	GCAGATTTTACCTTGAAATGCCAA
CO-414	AMPL690678	chr11	17167252	17167277	17167450	17167473	hg19	GAATCTAAGAGTTCTTCAACAGGGT	CACCCGTGGATTTAAACAAACAC
CO-414	AMPL690679	chr11	17464207	17464227	17464404	17464424	hg19	ACACCCTCTCCTTGCATGTA	TTCCAATGAGCGGCTGAAGC
CO-414	AMPL690680	chr11	18472338	18472363	18472530	18472555	hg19	TGGTTATAGGACATAAGGATGCTCT	CACAAGGGATACTGAGAAAGAGTTC
CO-414	AMPL428443	chr11	19901396	19901423	19901637	19901658	hg19	TCTCTTTATTGTCTTGCAGAGATCAGG	GCTTGTGCTTTTGACTGCTGA
CO-414	AMPL401136	chr11	26568933	26568960	26569125	26569148	hg19	CTCAGTCTAAGGATTTGCTTTCTCATG	CCCATTCAGAAGACAAGCCAAAT
CO-414	AMPL404171	chr11	30255009	30255033	30255210	30255233	hg19	AATGGGTAAATGTTAGAGCAAGCA	ATACAAGGAATCTGCATGGTGAG
CO-414	AMPL690681	chr11	32456248	32456267	32456454	32456473	hg19	TGATTGCGAATAGCGGGCT	TCAAACAGGAGCCGAGCTG
CO-414	AMPL428446	chr11	33639920	33639945	33640138	33640159	hg19	CTTTCTACAGCCCCTTATATCCTGG	AGAAGGTCCATCTCGGTTTCC
CO-414	AMPL401141	chr11	40137447	40137471	40137648	40137670	hg19	AAAGAGTTCCAGAGTGTTGAGGTT	GCAAGGTGATTTGTGTTCGGAA
CO-414	AMPL428448	chr11	44636626	44636648	44636851	44636874	hg19	CAGAAGAGATAGTGGGGCAGGA	CTGTTGTAGTCTCGAATGAGCTC
CO-414	AMPL428449	chr11	49196260	49196291	49196496	49196518	hg19	CACCTGTACCACAATACAAAATTATTTCATA	TGCACATCCACTCTACCAATGA
CO-414	AMPL401145	chr11	55322060	55322087	55322242	55322266	hg19	GCAACATGCTAATTGTAGTAACCATTC	CAGCAAAGAAGTGTTCAGCAAAGA
CO-414	AMPL690682	chr11	55861391	55861418	55861617	55861640	hg19	GATTCACTCTTCTTAGCTCTCTCCTTA	GGATTCAGCATGGGAATGACAAT
CO-414	AMPL690683	chr11	56000017	56000038	56000220	56000245	hg19	ACGCCTAATTTCATTGGCTCC	GGTGTTTCTTGCTTGTAGTTTTGGA
CO-414	AMPL690686	chr11	57970643	57970670	57970862	57970887	hg19	ATGTGGACTAAAAGAATGTAGATGTCC	CTCACCTGACAATTGCATTACTGTT
CO-414	AMPL690687	chr11	57982577	57982602	57982753	57982777	hg19	GTCGTCATTGACAATTTGCTCTTGG	GAGAGTGTTGTGGTTACAGAAGAG
CO-414	AMPL428451	chr11	61719221	61719243	61719401	61719430	hg19	AATCGGTGTCCCTCTCTACCAG	CTATAAATAAAGCGGATGATGTAGTAGCA
CO-414	AMPL690688	chr11	66610283	66610308	66610527	66610545	hg19	CATGAAAGTAAGATGAAGAGGCTTG	GTTACCTCCAGGCGGCTT
CO-414	AMPL428452	chr11	68704045	68704067	68704269	68704290	hg19	GAAGTCTCTGGCCTCTGAAGCT	GTGATGAACCTCCTCTTCCCT
CO-414	AMPL428453	chr11	76637528	76637558	76637701	76637727	hg19	GCCTACGTGAATGTATCTTTATTTAAAGTG	ACAGTGTTATACATACCTGTGAGTGC
CO-414	AMPL401157	chr11	85435616	85435640	85435817	85435842	hg19	CTCCTTCTCGTGAGTTTCTTCTCT	CAGGGAATCTTTCTCCATCAAAGTT
CO-414	AMPL690689	chr11	92613888	92613910	92614070	92614097	hg19	TTTCCCCAGGCTATCAGTGTAC	GCAATAAAGAACAGTGTAGAGAAAGAC
CO-414	AMPL428455	chr11	94231225	94231249	94231416	94231442	hg19	TTTTCTTCTCAGCTTACCACAGTG	CTGGTATTATTCCACTTACAAGCACT
CO-414	AMPL428456	chr11	100846764	100846787	100846975	100846999	hg19	ATCTCTCTCCCTCCTACTCCTTA	TCTGGAACTTGATTCAGGACTAGT
CO-414	AMPL401165	chr11	107916874	107916899	107917092	107917120	hg19	ATTCAGACACCATTTACTTGGTTCT	CTAAAATAAGCATGTAGAACTTACTGCC
CO-414	AMPL401230	chr11	114421741	114421763	114421934	114421957	hg19	ACTAATGGAGTGGGACTGACTT	CCTCTCTTGTGTCATCTCTCCTA
CO-414	AMPL690690	chr11	119103166	119103188	119103355	119103380	hg19	GTTGTGTCAGAACCCAAAGCTG	TTCTTTCTTTTCCCTCCTTGAAGAG
CO-414	AMPL428459	chr11	123777362	123777389	123777573	123777595	hg19	CTGTCATTACCCCTAAAATGCTATCAG	AACCTACTGAGAAGACAGCAGC
CO-414	AMPL690691	chr11	123894449	123894470	123894626	123894650	hg19	TGCATCGTGGTCCTTTGCTTT	CTCCCTGAGAATGTGCTACTTTGT
CO-414	AMPL843923	chr11	123900229	123900252	123900411	123900433	hg19	GCAGTTTCCACACAGAGAATGGA	AGCACGTAAACCACCAGGAAGA
CO-414	AMPL404188	chr11	123908883	123908904	123909099	123909126	hg19	TGTAGAAAACGGCCACAACCC	GAGATGGTCATCTTTGTGAATATTGGG
CO-414	AMPL690695	chr11	125867130	125867153	125867317	125867342	hg19	AAGTTTGGAAGGAGGGATGTCTT	CATGGTGGGTTATTGAAATGAACGT
CO-414	AMPL428460	chr11	130779943	130779966	130780142	130780164	hg19	CTTGACAAAGGCAATACGAGCAT	GTCAGCATCCTTCTCTTTTGGC
CO-414	AMPL428461	chr11	134047154	134047176	134047364	134047391	hg19	ATGAATGGGTCGGAATCCTTCA	TAGAATACAGTTGAGACATCTTCCTGT
CO-414	AMPL690696	chr12	6443169	6443193	6443379	6443401	hg19	GCAAAGTTAGGGAAGAACAACTGG	GAGCTGTTGGTGGGAATATACC
CO-414	AMPL413797	chr12	25398205	25398232	25398381	25398410	hg19	TACCTCTATTGTTGGATCATATTCGTC	CTGGTGGAGTATTTGATAGTGTATTAACC
CO-414	AMPL835735	chr12	32137819	32137845	32138011	32138033	hg19	GACAGCATCTTATGAACAAGCTTCTC	CGTTCCCTTGGTCTAACTTTCG
CO-414	AMPL690698	chr12	48075349	48075376	48075552	48075577	hg19	AAACTGTGGAAAGAAAACATAATTCCC	GCACACAAGCCATTTTATTAGATGG
CO-414	AMPL690699	chr12	80169566	80169593	80169749	80169772	hg19	AAAATTCTAGATAAGAGGGCATTTGGC	CAACCAGAGGCTAAAGGATGAAA
CO-414	AMPL690700	chr12	109725743	109725762	109725988	109726007	hg19	ACGGGGAACTGGCTCATCT	TCTCTGTGCTTCTCTCCGG
CO-414	AMPL700169	chr12	123062072	123062102	123062273	123062297	hg19	TGGATTTTCGGATTATTAAAACATTGAACC	CCCATATGATGACTCTTTCTGCAG
CO-414	AMPL424983	chr13	28592552	28592577	28592755	28592780	hg19	CGACACAACACAAAATAGCCGTATA	ACTCCAGGATAATACACATCACAGT
CO-414	AMPL700171	chr13	32953465	32953489	32953643	32953672	hg19	TGAAGAGCAGTTAAGAGCCTTGAA	CAAAGCATTTACATACTTACCTGAATCTT
CO-414	AMPL690702	chr14	95669406	95669430	95669620	95669642	hg19	TGGCTCTTCGAGATCCATTTCTTC	GTGGGCGAGGAATTATCTTCCA
CO-414	AMPL690703	chr15	45270502	45270525	45270719	45270740	hg19	AGGAGGTGTTCCCGGATAATTAT	TGAAGTCATGTAGCTCCCCAA
CO-414	AMPL690704	chr15	48434210	48434235	48434403	48434427	hg19	TGCTTTTCTTTTGTAGGGAAAGGAG	CAGCCATTGAAGTGAACTGCTAAA
CO-414	AMPL835745	chr15	76957832	76957856	76958042	76958063	hg19	CTTTCTCAATCAAGGAAAGTGGCT	TGAAAGATGGAGAAGAGCGGC
CO-414	AMPL690706	chr16	2160920	2160939	2161112	2161130	hg19	AAAGTCCCAGGTGTAGCGG	ACACAACTTCACGCGGAG
CO-414	AMPL690707	chr16	3188318	3188338	3188551	3188571	hg19	AGCATCCTGAGGGTCATGTC	ACTGTCCACAAGAACGGAGG
CO-414	AMPL690708	chr16	27762853	27762875	27763068	27763092	hg19	CATGTGATGCTTATGGTCCGTG	GAGAATGTCATCATCGGTTGTGAA
CO-414	AMPL700179	chr16	30975322	30975345	30975521	30975541	hg19	AAAAGGGAACTAGGATTCCTGGT	TATCTTGTCGGCTGCTGGAG
CO-414	AMPL690709	chr16	56692443	56692466	56692653	56692674	hg19	CTTCTCTTCCTCTGCTCTGAGTG	ATGGAGATGGCCTCACACTCA
CO-414	AMPL835754	chr17	39253691	39253717	39253908	39253929	hg19	CACTCCATGTGTCCTAATATTCAGCA	CCCCTCTTGCTGTGAATCCAG
CO-414	AMPL690711	chr17	72861652	72861678	72861902	72861921	hg19	AGTGAAGGGAAAATGGTAGAAGAGGA	GACACAGCCGTGATTCTGG
CO-414	AMPL690712	chr18	42529707	42529729	42529913	42529936	hg19	AGGTGGCTGTTCATTTCGGTAT	GGTGCTTTGGTTTTAAGGTGTCA
CO-414	AMPL690713	chr18	42531920	42531941	42532111	42532135	hg19	GGACAGACAACAACAGCACTT	TTTTCCGTTTCCTCTTGTGCTTTG
CO-414	AMPL690714	chr18	59221837	59221857	59222068	59222096	hg19	AGAGCTTCGACTTCCTGACG	TAACTTAATCTACCCAAGTAAAGCTGAT
CO-414	AMPL700186	chr18	61260144	61260167	61260338	61260361	hg19	TGTAAATGCAGCCGATGAAAGTC	TATCTCAAGTCCCTTCCCAAAGC
CO-414	AMPL690715	chr18	74606830	74606853	74607069	74607089	hg19	AATGTCAGTGATCCTGGGAATTC	TTGAAGGGCTTCTCGTGGGT
CO-414	AMPL690716	chr19	2989409	2989432	2989644	2989665	hg19	CAGGGAAAAGGGGCATAATAGCT	GCAACTGCTCCTTCACATGCA
CO-414	AMPL690717	chr19	6177195	6177215	6177369	6177389	hg19	CCTTCTATGAGGGTGAGGCA	AGCAAAGTATGTGAGCGCCC
CO-414	AMPL690718	chr19	7051551	7051573	7051719	7051751	hg19	TGAAGAAAGCCAGGGAGAGACT	CTGTTGCCTTTCAAATACTTTTATTAAAGAAC
CO-414	AMPL690719	chr19	9203998	9204022	9204210	9204237	hg19	TCTCTTTTCCCTGTTCTTCTGCAT	AAATGGAAGAAGTACATCTGGATCAGG
CO-414	AMPL690720	chr19	9361783	9361806	9362018	9362039	hg19	CAGAATCTCACAGGTGTCTCAGA	CTGTGAGTTTGCATGTCCACA
CO-414	AMPL316107	chr19	13941398	13941418	13941648	13941666	hg19	CCTTCAACCAGGACAGCCAC	GATGTAGGCGGTGACTGC
CO-414	AMPL690722	chr19	15918624	15918644	15918802	15918823	hg19	ACGGTGTAGAGGATCTCGGA	GTGACCCAATTCATCCTCGTC
CO-414	AMPL690723	chr19	41594760	41594782	41594975	41594997	hg19	ACATGATATCTCAGTGCTGGGC	CCATAGCCTTTGAAGAGCCAGT
CO-414	AMPL690724	chr19	58087121	58087145	58087302	58087328	hg19	AAAAGAGGATAGACGAAGACCAGG	TCATGGAAAGATCTATCCCCATCATG
CO-414	AMPL700198	chr19	58385961	58385988	58386137	58386160	hg19	TCAGTGTGAACTCTCTGATGATTACTC	AAAACTGAGTGTGTGTCTCCCAT
CO-414	AMPL690725	chr19	59025220	59025241	59025462	59025480	hg19	CACCTGGAGGGTTCAAGTACA	AAGGTCTTCTCGCACCGC
CO-414	AMPL700200	chr20	58455226	58455253	58455454	58455478	hg19	GTGTTTTGTCCTATCCATGAAAGTATG	GAGTACAGATGTGATGACAGCAAG
CO-414	AMPL400191	chr21	44524415	44524437	44524607	44524630	hg19	GCAAACAAACCTGGCTAAACGT	TCTGTGTCATGTTTCTGTGAGGT
CO-414	AMPL433488	chr22	29091760	29091783	29091939	29091964	hg19	AACAGAAACAAGAACTTCAGGCG	TAGAAACTGATCTAGCCTACGTGTC
CO-414	AMPL690727	chr22	50960394	50960417	50960605	50960625	hg19	GCTGAGCATGTTCTTTCACAGAT	TACAGGACCTCCATGTCTGC
CO-414	AMPL690728	chrX	41027245	41027269	41027426	41027453	hg19	GCCTGATATTTGTAGGTGGTGATC	GTTCTTTCCTCATGATAATCACTGTCA
CO-414	AMPL690729	chrX	47034362	47034384	47034547	47034569	hg19	GTGTGTCCAAAGCTGTTGACTA	ATAAGAATCAGGCGATGGGGAG
CO-414	AMPL700209	chrX	66942647	66942670	66942831	66942853	hg19	TTCTGTCTTCATCCCACATCAGT	ATAAAGCACCCTCCATCGTTTG
CO-414	AMPL690730	chrX	70887795	70887815	70887971	70887990	hg19	AGTGGCAAGGGTAAGGGCAA	TGATGGTGGCTGGCTCATC
CO-414	AMPL445345	chrX	123196705	123196732	123196888	123196913	hg19	CAGTGCTAATGGGCTTAATAAATACAG	TATTCTGTGAGGCATTTAGGGAAAA
CO-414	AMPL690732	chrX	123197703	123197725	123197916	123197943	hg19	GGATGCCTTATTGCGACAGATC	GGGCTCAACTGACAAAATACTTGTAAT
CO-414	AMPL690733	chrX	129148390	129148412	129148599	129148619	hg19	TTGGCAGATACCTCCCTTGTTA	AGATCAAGGGGCATCTCGCT
CO-414	TAMPL26843	chr21	36216918	36216945	36217103	36217124	hg19	CCTTTCCTGGACTAGATTTATTCTGGA	TAGAACCTCAGTTGGCGTCTG
CO-414	TAMPL26844	chr8	93081440	93081468	93081614	93081639	hg19	AATGCATTGAAAGAACTGAACAAATGAC	TTTATTGCTGTGTATTTGCTCCACC
CO-414	TAMPL26845	chr16	15815209	15815232	15815408	15815430	hg19	TGGACTGGTGAATAGCACAGAGG	CAGAAGCCAGGGAGAAGGAAAC
CO-414	TAMPL26846	chr16	67124906	67124933	67125109	67125139	hg19	TCTTTCTTGTGTATGGATAAATCAGCA	TCTTAATAAAGTCTATTGCTCCTCTGATAG

## Sheet: Panel CO-415
Panel ID	Amplicon ID	Chr	Primer Start	Insert Start	Insert End	Primer End	Reference Genome	Forward Primer Sequence	Reverse Primer Sequence
CO-415	AMPL769481	chr1	3328094	3328113	3328305	3328325	hg19	TGCGAGGGCAAGAACCATT	AGGATGGAGGGAAGATGCCC
CO-415	AMPL769482	chr1	19061989	19062011	19062167	19062189	hg19	GACCTCGAAGCTACAGAGACTT	AGATGGAGAAGTCAGCCTGTGG
CO-415	AMPL769483	chr1	75055210	75055235	75055425	75055448	hg19	AAGCATTGTCACAGTAGTATTTCCC	AGAGGGTTTATCTGAGAAGTCCG
CO-415	AMPL769484	chr1	78383721	78383742	78383944	78383967	hg19	CAGGTAAGAAGCTTGAGGGGT	CAGTGATACCTGTTCAGCCCTTT
CO-415	AMPL769485	chr1	115258602	115258629	115258790	115258812	hg19	GAATATGGGTAAAGATGATCCGACAAG	CTGGTTTCCAACAGGTTCTTGC
CO-415	AMPL769486	chr1	151027446	151027471	151027655	151027679	hg19	TTATAGACCTCACCCCTGTATCAAC	TTGAAGACTCTTTTCCCTTCCTCC
CO-415	AMPL769487	chr1	231131448	231131474	231131646	231131671	hg19	TAAGGGGATATATTTTGGATGGGGAC	GATGTGTAGTCATGTTCCCAAATGA
CO-415	AMPL769488	chr2	27593114	27593132	27593302	27593323	hg19	TCCGCGTACCAGTAGGCA	AAATTGTAGTCCGATTGGGGC
CO-415	AMPL769489	chr2	71060768	71060793	71060969	71060992	hg19	GTCACTTACTTTGTCGTTTGAGCAA	GTTATGTGCGTTCTCAGTTCCTG
CO-415	AMPL769490	chr2	100027054	100027080	100027234	100027259	hg19	CAGGTCTTTATTCAAACTCCTCCTTG	TGAAGGGTAAACGTCTAACTCTCAA
CO-415	AMPL769491	chr2	130896956	130896985	130897183	130897204	hg19	CTAGAAAATAAACAGTTTGTCAGTTTGGA	CGAAGAACAACTTTGCCGAGA
CO-415	AMPL769492	chr2	141457861	141457886	141458071	141458093	hg19	GCTGTATATTTCCAAAGTGTGCATC	GGCAGAAGATGGAGTTACTTGC
CO-415	AMPL769493	chr2	152737256	152737278	152737449	152737473	hg19	CTGATTCCTGGCTTCAGCTTTT	CCCTTCCTCATTCCTTATTCCATG
CO-415	AMPL769494	chr2	179536776	179536801	179536981	179537003	hg19	CAACTCTGTGTTCTTCTTCAACTCT	CTCTTTCAGGGAGAACTGTCCT
CO-415	AMPL769495	chr2	198273074	198273097	198273288	198273313	hg19	TCCAATGAGACAGTTCTACCTGG	TTTTAAAGATACTCCTGGGCATGGA
CO-415	AMPL769496	chr2	229890241	229890266	229890415	229890440	hg19	CCAATAGTTTGGCAGTCTTTTCATC	AAGACTTTCCACAGTATGAAGAGCG
CO-415	AMPL769497	chr2	233502995	233503017	233503210	233503233	hg19	GCAACATCTTAAAATGCAGCCG	AGAGGGGACGAGAAATGAAGAAT
CO-415	AMPL769498	chr2	238245031	238245058	238245227	238245252	hg19	AGATGGCTGATTTATAATAGTCACAGG	GTAGCTCATGGGGTTATGTCTTTAT
CO-415	AMPL769499	chr3	42916671	42916693	42916883	42916908	hg19	AAAAGAAGGTCAAACTTGCGGA	ATGGCTTGAAGGATCTTAATGAGAC
CO-415	AMPL769500	chr3	47889987	47890009	47890158	47890177	hg19	ACAGTCCAAACATCAAGGCAGT	TCGGTGGAGATGTGAGCCA
CO-415	AMPL769501	chr3	49570249	49570271	49570429	49570449	hg19	ATCATTGCCATGATCTGCTACC	ACTCTGGTTGGGGTACTCAG
CO-415	AMPL769502	chr3	52545646	52545669	52545876	52545905	hg19	TCTGTTCCTAACCTTTCCAGAGC	ACATGGTTGGATTTGAAGTTTAGAAAGAT
CO-415	AMPL769503	chr3	130142618	130142644	130142797	130142822	hg19	ACTGAAGTAGTCCCCATAGATAGACA	GACTTTAAATTCTGTGCCCTTTCCA
CO-415	AMPL769504	chr3	186459776	186459798	186459986	186460011	hg19	AGTACTACACCTTCTGCACAGA	GTGTCTGGAAAATCTGATATTGGGT
CO-415	AMPL769505	chr4	8588595	8588621	8588830	8588850	hg19	GGGCCTTGTAATCCCATTTTAGGAAG	GTAGGTCAGGCACTTGCTGA
CO-415	AMPL769506	chr4	8605870	8605891	8606104	8606134	hg19	CTGCTGGTCATCGAGTTCTCC	CCTACATTTTGAAGTAAGATGGATATCTGG
CO-415	AMPL769507	chr4	27019291	27019314	27019483	27019503	hg19	CCCTGGACTTCATGAGCATGTTT	AGGAGTGTGGTGTGTGTTGC
CO-415	AMPL769508	chr4	48996766	48996791	48996964	48996988	hg19	AGAAGTCTCTCTTGTTTCCAGATGG	GAGCACACAATAATTTCATGCCAC
CO-415	AMPL769509	chr4	55589656	55589681	55589853	55589875	hg19	CTCAGGAAGGTTGTAGGGATTAGAG	AATCATCTCACCTCTGCTCAGT
CO-415	AMPL769510	chr4	55599269	55599291	55599451	55599476	hg19	CTCCTTACTCATGGTCGGATCA	AAAATGTGTGATATCCCTAGACAGG
CO-415	AMPL769511	chr4	106155656	106155680	106155856	106155880	hg19	AGGGGAAAAGTGCTAATTACCATG	ACAACTCATTAGTAGCCTGACTGT
CO-415	AMPL769512	chr4	106157734	106157757	106157924	106157947	hg19	CTTCACAGGTGCTTTCAAGAACA	CATGCTTTTGAGTGTCCTTCTGG
CO-415	AMPL769513	chr4	106190679	106190709	106190886	106190909	hg19	AAGTTCTAAATGGTCTAAATACTAGTGAGT	CTTACCAATGTGCTGCCATTCTG
CO-415	AMPL769514	chr4	110904387	110904409	110904598	110904621	hg19	AAATGAGAGGGTGTGGGATAGC	GATGTCCAATGGTGTTACTTGGT
CO-415	AMPL769515	chr4	147561741	147561761	147561949	147561971	hg19	TGAACTCTTCAATGGCGCGG	CCAAGAGTCTTCTAAATGCCGG
CO-415	AMPL769516	chr4	187530210	187530232	187530412	187530439	hg19	CATGTTGCCGTCAGTTCTTGAG	CCACATCCACTACTCAATTATAGATGG
CO-415	AMPL769517	chr5	89949191	89949213	89949391	89949413	hg19	CCAACTTCACCATTTTGAGGCA	TTAACAGTCCCAAATGCACCCT
CO-415	AMPL769518	chr5	118484615	118484640	118484829	118484851	hg19	AGATGGACTTCAGAGCAATAGTAGT	ATGCCAGAATCCAATACTGTGC
CO-415	AMPL769519	chr5	131601999	131602020	131602178	131602198	hg19	TTGCCACAACAGTCACCATTG	TTGCTGTCATCAGGGGCACT
CO-415	AMPL769520	chr5	131931285	131931310	131931470	131931492	hg19	GCAGTTTACTCCCAGTTCATTACTC	CAAGTCCCAGCATTTCATCACG
CO-415	AMPL769521	chr5	140720337	140720356	140720576	140720596	hg19	AGAACGCCTGGCTGTCTTA	ATCGTTGGGTATGGCGGAGG
CO-415	AMPL769522	chr5	146619037	146619060	146619245	146619271	hg19	AGTCTATACTCAGGGTGCCTAGA	GCCACTATCCCATATTTCTTACCATC
CO-415	AMPL769523	chr5	147473782	147473805	147474005	147474026	hg19	TAGAGGTTAGAGGCTTCACTGAG	GCACATTTGTTGCCATGCATC
CO-415	AMPL769524	chr5	149919530	149919550	149919768	149919789	hg19	ACTGGTCATCAGGAGCCTTG	AAGTACTTCTGCGCCAACTGC
CO-415	AMPL769525	chr5	150924893	150924917	150925095	150925120	hg19	AAAGCAGGATTCAGCACAGATATG	CCAAGTCATCATTCATGTCAGAGAT
CO-415	AMPL769526	chr5	161277750	161277774	161277951	161277976	hg19	AACCTGATGTTTCTTGCTAGAGAC	TCATTTGAGGACAATTTTCTTCCCC
CO-415	AMPL769527	chr5	176709446	176709471	176709633	176709657	hg19	GGAGGTATTTCTTGTTCTAGGGTGA	CCTACAAATACTATGGCTGGGACA
CO-415	AMPL769528	chr6	79724814	79724837	79724986	79725015	hg19	TCGTATTTTGACTCCTCTTGCCA	GTGCCATATTGGTATTTCATTATGTTTGT
CO-415	AMPL769529	chr6	111695133	111695158	111695319	111695341	hg19	CTTTTGCTCCCATGCTATTTGTTTG	CCCTAGAATCAAAGCTGGACCA
CO-415	AMPL769530	chr6	143074580	143074603	143074787	143074808	hg19	AGAGGCAATGGCTTTTGTACAAG	CTTTGAGGAGAAGAAAGGCGC
CO-415	AMPL769531	chr6	157405763	157405794	157405969	157405990	hg19	GTCACTCTATAAATACATCTTTTCCTTTCTT	TACAGGAGAGCCAACAGGAGA
CO-415	AMPL769532	chr6	167791378	167791400	167791556	167791580	hg19	GGGATGTGTGTGTTTGGGTACA	GCATTGGAACCTGCTTTTGGAAAA
CO-415	AMPL769533	chr7	21678509	21678534	21678714	21678739	hg19	ATGACTGAAGGGACAAGATATGCTT	CTATGACATTCCTCAGCTAACACAG
CO-415	AMPL769534	chr7	63680347	63680368	63680525	63680552	hg19	TAGCGTATCCTCAGCCCTCAT	GAATTCTCTTATGTGCCTTTACAGTTG
CO-415	AMPL769535	chr7	82595490	82595519	82595680	82595703	hg19	GCTTTGTCTTTCTCTAGTTTACTCTCTTC	CATCTCCTATGCCTGTTCCTACA
CO-415	AMPL769536	chr7	100482749	100482774	100482926	100482948	hg19	CTTTTAGGGGAAAGCTTCTGTATCC	ATGAAGAGGGAGCAGGTCTTAT
CO-415	AMPL769537	chr7	107720034	107720061	107720230	107720258	hg19	GTTAAAGGATACCTGGGTTTCATAGTG	GCTATTTACATTCCTCTCCCATTTTAGG
CO-415	AMPL769538	chr7	108212173	108212195	108212359	108212384	hg19	GGCTACTCCCCAGTCAATTTTC	CTGCAATCTCTCTGAATTTTGCTTC
CO-415	AMPL769539	chr7	117234925	117234947	117235104	117235129	hg19	CACAATGGTGGCATGAAACTGT	CAATAGAACATTCTTACCTCTGCCA
CO-415	AMPL769540	chr7	120764273	120764297	120764482	120764509	hg19	GGGTGTGACAAGTAGAGATAACCT	CCCAGAGTAGATGTTTCACTGAATACT
CO-415	AMPL769541	chr7	123594035	123594057	123594219	123594245	hg19	AGACAATTTGGGAATGGCTGTT	TCCCAATTTTATAGTCTCTACCAGGA
CO-415	AMPL769542	chr7	126543933	126543963	126544159	126544181	hg19	ATGAGTGCATTTCCTCATATTATGATACTC	GGAGGATATTGGAAGCAGCAAA
CO-415	AMPL769543	chr7	139801603	139801625	139801804	139801830	hg19	TGTCACAGGCATAACTACTGGT	GAACTCCTTCTAACCTAGACATCCTA
CO-415	AMPL769544	chr7	149559313	149559333	149559537	149559557	hg19	CTAAGCAAGCTCATGGCCGT	GCACAGGTGTAGACATGGCT
CO-415	AMPL769545	chr7	150763985	150764007	150764165	150764188	hg19	AAGAATGCCAAAGGTTCCACAC	AACAAAACAACAGTGGCAACCCT
CO-415	AMPL769546	chr7	155503742	155503773	155503936	155503956	hg19	AGTTGTTACTACAGACTTCTTACATTGTAAC	GAACAGGCTTCTGATCGGCT
CO-415	AMPL769547	chr8	18080080	18080107	18080265	18080287	hg19	TTCTTCATTCTGATCTCCTAGAAGACA	AATCTCCTATGGGTGAGGGTGA
CO-415	AMPL769548	chr8	30695211	30695233	30695401	30695426	hg19	AAATTTCTGCAAAAGCGTCCCA	GCATCAAAGTCGGAAAGCAAAATAG
CO-415	AMPL769549	chr8	90965481	90965504	90965691	90965712	hg19	GCTACTTTCTGGTACTGCTTCAT	TGCCAGTAAATCTCATGCTGC
CO-415	AMPL782647	chr8	93053224	93053247	93053401	93053430	hg19	ACTGCACCCAGGCTATTTCTAAT	TGGGACAATGGACAAATTATTTATTCTTT
CO-415	AMPL769550	chr9	420931	420952	421144	421170	hg19	TACCTCTGTCTTGTCCAGGGA	TAATGGTGTCTAATCATGTTGGGAGG
CO-415	AMPL784331	chr9	2717738	2717760	2717940	2717960	hg19	CCATGCTCAAACAGAGTGAGAG	TCTTCTGCCAGGTCGTCCTT
CO-415	AMPL784332	chr9	8389277	8389300	8389467	8389489	hg19	CCGTTGTTCCCATATCATTCTCC	TAGCACTGCCATTAGGTCATGT
CO-415	AMPL769551	chr9	19076550	19076573	19076725	19076754	hg19	GAATGACAGGAAGGAGGTTTCAA	GTGGTAGTTAGCAAATATGTTTACTTCAA
CO-415	AMPL769552	chr9	37974655	37974675	37974850	37974875	hg19	AAGGCTGGTCGTACTCATCG	AGTATCCATTTCATCTCTGCTTCCT
CO-415	AMPL769553	chr9	69238111	69238133	69238286	69238310	hg19	AACGTTCTTGAAGCAGGTCAAC	TGCTTTGGCAGATATCATTCTCAT
CO-415	AMPL769554	chr9	80919648	80919673	80919840	80919867	hg19	CAGAGCTGTTCCAGACAACTATAAG	CCAGAACTTACTTGTATAACTCCCAAG
CO-415	AMPL769555	chr9	100087164	100087187	100087352	100087374	hg19	CTAGAAGTTGACCTTGAGGGACG	ACCACCTCCTGGAAATACTTGA
CO-415	AMPL769556	chr9	135973927	135973948	135974106	135974128	hg19	TCCATAAGTGCTTGGCTACCA	CCAACGTCTTCTATGCCATGAA
CO-415	AMPL769557	chr9	137004833	137004859	137005043	137005063	hg19	GGGCTCAATATGGTAGTCAAATGTTT	ATGACGAAGGGGTTGGCTGT
CO-415	AMPL769558	chr9	141008700	141008722	141008882	141008905	hg19	CCAGTGCATTTCCAGGAGTCTT	CTGGTGGTTTTGTTCTGCTTGTA
CO-415	AMPL769559	chr10	50028154	50028176	50028389	50028409	hg19	GGAGCCTCAATTTCCGTACATG	TGCGTGAACTCCCTCAGCTT
CO-415	AMPL769560	chr10	61827624	61827649	61827835	61827860	hg19	GAACTGCTTGTGAGTAAGACAAAGA	GTCTCTCTGTAAAATCTGCGTACTG
CO-415	AMPL769561	chr10	75139778	75139803	75139962	75139987	hg19	AAAGCTCATACCCTAGAATAAGCCT	TTCCAATTCCTGCCTTTCTCTTTTG
CO-415	AMPL769562	chr10	112356053	112356082	112356274	112356295	hg19	CTCATTATCTACTTAAAGCCTGTAGGTTA	GCGCAGGTTTTCATTGAGCTT
CO-415	AMPL769563	chr11	293048	293073	293222	293242	hg19	ACTCAGCAGATGATTTTCAGACACC	GTCTGACCTGTTCTGGACCA
CO-415	AMPL784346	chr11	4928683	4928705	4928874	4928895	hg19	CATCCCCATTTGCCTCATGTAC	GCAAAGCAGGCATTAGGTGAA
CO-415	AMPL769564	chr11	10521655	10521676	10521874	10521895	hg19	ATGATGAGTCCAAGCACAGCG	CGGACACAAGGATCACATGCA
CO-415	AMPL769565	chr11	20066902	20066923	20067080	20067101	hg19	CAGTAAGTCCAACAGCCGGAA	CCACACTCTCGTTGTCTGATG
CO-415	AMPL784349	chr11	26568933	26568960	26569125	26569148	hg19	CTCAGTCTAAGGATTTGCTTTCTCATG	CCCATTCAGAAGACAAGCCAAAT
CO-415	AMPL769566	chr11	30255009	30255033	30255210	30255233	hg19	AATGGGTAAATGTTAGAGCAAGCA	ATACAAGGAATCTGCATGGTGAG
CO-415	AMPL769567	chr11	36103057	36103080	36103256	36103277	hg19	GTGGGTGGTGGTAATGAGAAGAA	GGAAGCGACCAATGATGCAAT
CO-415	AMPL769568	chr11	61607745	61607767	61607932	61607957	hg19	ACATATGTTCCCTCCAGAGTGG	CCATTGCCAAAGTAAAAGACAGTGA
CO-415	AMPL769569	chr11	63072148	63072171	63072342	63072366	hg19	TTATCTGTAGGGCAAGAGCTTCA	CTCACTGATTTTCCACATCCTTGA
CO-415	AMPL769570	chr11	85435616	85435640	85435817	85435842	hg19	CTCCTTCTCGTGAGTTTCTTCTCT	CAGGGAATCTTTCTCCATCAAAGTT
CO-415	AMPL784355	chr11	86153747	86153769	86153938	86153960	hg19	AGCTCAAGGAGATCCAGTGTCT	AAATTGCCCAGGAAGTCTCTGA
CO-415	AMPL784356	chr11	94231225	94231249	94231416	94231442	hg19	TTTTCTTCTCAGCTTACCACAGTG	CTGGTATTATTCCACTTACAAGCACT
CO-415	AMPL784357	chr11	95825574	95825597	95825803	95825823	hg19	AACTTCGACTGAGATCCTGAGGC	CCTACCAACTGGTCAGCCTT
CO-415	AMPL769571	chr11	100814353	100814376	100814575	100814604	hg19	AAGACAGGGTATGATTGTGACCT	CAAACCTTTCAACTACTTCTATGTCAAAG
CO-415	AMPL769572	chr11	103908476	103908501	103908658	103908680	hg19	TTGAAGGTGATTTCTTACAGTGCTC	TCTTGCCCACTTACCATCCTAG
CO-415	AMPL769573	chr11	108173429	108173457	108173660	108173687	hg19	GTTTTCATCTTAAAAGGTAAACATTGCC	CAGTGTCTTTATCCAAATGTCATGATT
CO-415	AMPL769574	chr11	108191877	108191903	108192079	108192101	hg19	CCACTGCTATTTTGTATTCACTGTTG	ACCTGCTAAGTGTGGGATAGAG
CO-415	AMPL769575	chr11	118415560	118415582	118415737	118415764	hg19	ACAACGATCTGTCCATCTCAGC	TCCCTAATACTCAATATTCCCTCTCCT
CO-415	AMPL769576	chr11	120198001	120198024	120198198	120198223	hg19	ATTCTTGGCCGTGTAGATAAGGA	GGCAGAAAGAAATATAGAGCGAGAG
CO-415	AMPL769577	chr11	121466201	121466224	121466396	121466417	hg19	AACTCGCATTTGTCTTCAGGTTC	AATACACGTCTTCGGTTGGTG
CO-415	AMPL769578	chr11	133805376	133805399	133805609	133805630	hg19	TTCTTCTCTTATTCGCTCCTCCA	AATCGATGGGACCCTGATCAT
CO-415	AMPL769579	chr12	274548	274570	274730	274755	hg19	TGTCCGTGAGTGTCTGTTCATC	GCCATTTCATCCATTCATTCCTTCT
CO-415	AMPL784367	chr12	993748	993773	993948	993972	hg19	GCAGACAATCTTTTGAATCCATCCT	TGGAAATGTTGGTCCTGTATGACT
CO-415	AMPL769580	chr12	2997213	2997235	2997406	2997430	hg19	CCAGTTCAGAGACATTGGGGAT	CTGATCTTGGGGAATGAGTTCTTC
CO-415	AMPL784369	chr12	4388030	4388051	4388206	4388235	hg19	GAAGCTGTCTCTGATCCGCAA	GGAATGAAACTTCAGACTTTAGACTACTC
CO-415	AMPL769581	chr12	5021163	5021186	5021357	5021380	hg19	AACACCACGGTCATCTACAATTC	TTTCCTTCCTGCTCAGCTATCTC
CO-415	AMPL769582	chr12	7243976	7243999	7244154	7244175	hg19	GCATGCCATACAGATCCCAGATC	CCAAGCCTTACCCCAACAACT
CO-415	AMPL769583	chr12	7528298	7528322	7528495	7528519	hg19	GAACAGACAACTCCAACTTCTCTG	TTCTGATTTCTCTCTTCATGCTGC
CO-415	AMPL769584	chr12	9833546	9833571	9833715	9833745	hg19	TTAAAGCTACCTTAATTTGGCGCTT	CAGTTAGTGAGACAATATATTAAAAGCTGT
CO-415	AMPL769585	chr12	25398206	25398232	25398381	25398410	hg19	ACCTCTATTGTTGGATCATATTCGTC	CTGGTGGAGTATTTGATAGTGTATTAACC
CO-415	AMPL769586	chr12	56867298	56867319	56867480	56867502	hg19	TGACAGGCACATCATTCCCAT	AAAAGGTTGAGGTGGATTGTGG
CO-415	AMPL769587	chr12	81007362	81007385	81007548	81007572	hg19	TTATTTTAGCCCCAAAGGACCCA	GCAATGACGAATGTGTTGGTTTTC
CO-415	AMPL769588	chr12	81331249	81331273	81331435	81331454	hg19	GAGAAAGGGGAAGAAAGTGTTCTG	ATTGACAGTGGTCCAGCCG
CO-415	AMPL769589	chr13	28592552	28592577	28592755	28592780	hg19	CGACACAACACAAAATAGCCGTATA	ACTCCAGGATAATACACATCACAGT
CO-415	AMPL769590	chr13	32360367	32360388	32360585	32360610	hg19	TCATACGGCCCTGTTGTGTAA	GGTGAGAAGTAGAACTTACAGCTTT
CO-415	AMPL784380	chr13	33232271	33232299	33232453	33232482	hg19	TATTATGATATGTACACATGAGTGCTGA	AGATACAAGATATTGCTTACCTCAAGTAA
CO-415	AMPL769591	chr13	33703535	33703562	33703712	33703734	hg19	TCCAATTAACCCCATTGCTACTATCTG	GGGCATGTACTTGGAGGACCTA
CO-415	AMPL769592	chr13	36402252	36402282	36402436	36402458	hg19	TCTAGTAAGTGTATAACATTCTATTCCACC	CTTTCTCTTCGCAGATCGACTG
CO-415	AMPL769593	chr13	36886340	36886362	36886523	36886548	hg19	CACATTCCAATCCTTGCCAGAC	GAAGCAAACTTGTTCCAGAATCTCT
CO-415	AMPL784384	chr13	42793299	42793321	42793498	42793524	hg19	ATTTATTCTACGTGAGGCTGGC	GGTCTACATTTCTAGAGAAACAGGCT
CO-415	AMPL769594	chr13	53608481	53608504	53608707	53608736	hg19	AGTTGTTTTCCAATTTCACCGGC	GTCTTTGATAGTGAAGAATGATTGCTTAT
CO-415	AMPL784386	chr13	67800812	67800836	67801014	67801036	hg19	CTTTGGCAGATTCTCAGACACAAA	TCCTTCTTTGATCTGGACCGAA
CO-415	AMPL769595	chr13	79940721	79940748	79940910	79940932	hg19	ACTAAGAATGGCTAGATAAATACAGGG	ATCTTCCTGGTATGCTGCCTTT
CO-415	AMPL769596	chr13	99948031	99948055	99948224	99948246	hg19	GGTCATAAAGTTCACACCTGCATA	GCCTTGGTCGTCATTGTTCAAA
CO-415	AMPL769597	chr13	114780567	114780587	114780785	114780805	hg19	TTCACGACCCCGCAGTTCTA	AACCTACGGCAGTATGTGGA
CO-415	AMPL769598	chr14	68264834	68264856	68265028	68265051	hg19	GCAGCTCTGACTTTCTTGCTTT	ATACAATGCCAAGCCATGTGAAG
CO-415	AMPL769599	chr15	25946978	25947000	25947179	25947206	hg19	AGGAATGTGAGTGTCTGCCAAG	GAAACTATTTCTAAATTGCGTCAAGCG
CO-415	AMPL769600	chr15	72548633	72548656	72548847	72548871	hg19	TCTCCCCTTTCTGTGTCAAACTT	ATCTTTGAGCCTTATCCCTCTGTG
CO-415	AMPL769601	chr15	75248498	75248520	75248669	75248687	hg19	CGTCCTTGGAAAGTAGGATGGC	TGCGCCGAGATCCTCAAG
CO-415	AMPL769602	chr15	90631869	90631890	90632065	90632089	hg19	GGACTAGGCGTGGGATGTTTT	CCTCATGAAGAATTTTAGGACCCC
CO-415	AMPL782701	chr16	15815205	15815226	15815440	15815460	hg19	CGCATGGACTGGTGAATAGCA	AATACGCGGATGAGAGGGAC
CO-415	AMPL769603	chr16	15917099	15917122	15917275	15917298	hg19	TGAGTTCACTCACCTTGAAGCAT	CTGGAAGTAAGCTGGGTTCTCTG
CO-415	AMPL769604	chr16	17228175	17228198	17228386	17228406	hg19	GGTGGCGTTAGATGAGTTTTGGG	TTGTACCACTCCTTTGCCCG
CO-415	AMPL769605	chr16	21215486	21215509	21215687	21215709	hg19	CTCTGGTATGGTGAGAGTCATGT	TCTACATGGTGTCTCTGAAGCT
CO-415	AMPL769606	chr16	24583230	24583254	24583444	24583466	hg19	AAACCCCAGTTAAGTCATTCCTCT	GTGGCTCTGATTCCTGCTTATG
CO-415	AMPL784400	chr16	46499874	46499903	46500112	46500138	hg19	TAATTATCATCGAATTCAACCCAATGGAA	TGAAGTCCATTTGATGATTCCTTTCA
CO-415	AMPL769607	chr16	49672287	49672308	49672526	49672546	hg19	TTGGCTTCCTTCTCCGACTTG	CGCCTCTTCAAGCACAAGAG
CO-415	AMPL784402	chr16	52473095	52473118	52473288	52473308	hg19	CACTCTCCTTGGTATACGCAAAT	ACACATGCAGCACCAGTCTC
CO-415	AMPL784403	chr16	58757591	58757614	58757800	58757823	hg19	CTCCAGGGCTCTCTTCAGTTTAT	TGTGTTTCTCATTTCAGCTCCTG
CO-415	AMPL769608	chr16	65021963	65021985	65022142	65022167	hg19	TTCTCATTTCTTAACCGTCGCC	GGAGAAAATGGCTTAGTCACATACA
CO-415	AMPL782708	chr16	67123079	67123110	67123310	67123336	hg19	TTATGTTAGTAACCTTTACCAAATACTCTTG	AAGGTACAGAAGATACACAGTGAAAA
CO-415	AMPL769609	chr16	72141258	72141281	72141480	72141504	hg19	TACAAGAATGAGCTCCTGACCAC	TAGAGGAAAGAAGGAAGTCAAGCG
CO-415	AMPL769610	chr16	81142094	81142115	81142293	81142315	hg19	TCCCTAAAGTCTAACACCGCT	GGCTTTCTTTCTGACAGGTCCT
CO-415	AMPL769611	chr16	89805183	89805208	89805376	89805398	hg19	CTGGCAGAAATAGTCGAGTTGTATT	CCTGTTTTCTCTCTAGGGCAAC
CO-415	AMPL769612	chr17	465574	465599	465780	465803	hg19	CTGTGGAATGTCAGAGAGGAAATAG	CCATTTTCCAGAAGTACCTCCGA
CO-415	AMPL769613	chr17	1637176	1637195	1637353	1637372	hg19	AAACTGGCTGGCGTACTGG	CGTAGTTGTACAGCGGCCA
CO-415	AMPL769614	chr17	5072274	5072295	5072501	5072523	hg19	TTCGGCTGGAAAAGAGGACAT	TCAGGGAGGCTGAATCTCTTGC
CO-415	AMPL769615	chr17	7573746	7573773	7573964	7573985	hg19	CAAGAATGTGGTTATAGGATTCAACCG	TTGGAACTCAAGGATGCCCAG
CO-415	AMPL769616	chr17	10216302	10216324	10216516	10216537	hg19	ACAGTTCCCGAGAAGAAGGACA	CCAGTGGAGGACCAAATACGA
CO-415	AMPL769617	chr17	15448914	15448944	15449107	15449129	hg19	TTAGGATCTCTTCTCCAGTATTATAGAGAA	TGCACTCTTCTCCTTCACAGTA
CO-415	AMPL769618	chr17	20918927	20918950	20919159	20919181	hg19	CGACAAGGGCTATGATGACAAAA	CGTATAAGTTGCTGCACCTGGT
CO-415	AMPL769619	chr17	21319318	21319338	21319527	21319549	hg19	CACATTGTGGAGGCCCATGT	GGATGACCACGATCTCAAAGTC
CO-415	AMPL769620	chr17	29667417	29667442	29667603	29667625	hg19	TGGGTAATTTAGGAAGATAAGCTGC	GGTTTTGTTCAAGAAGTGCGGT
CO-415	AMPL769621	chr17	38926044	38926067	38926251	38926273	hg19	GCAGATTGCGTTTTAATTCGGTC	TGAGTATGAGGACTTGGCTGAG
CO-415	AMPL769622	chr17	40359481	40359503	40359684	40359706	hg19	AAGAGAGATAACACACGCAGGT	AGACTTCTCCATTCGGTCCCTA
CO-415	AMPL769623	chr17	61498874	61498902	61499054	61499078	hg19	CATTCATGGGGATCATAGATAAAACAGC	CCATTCTGTGCATTGTTGGTTTTG
CO-415	AMPL769624	chr18	63476939	63476965	63477133	63477155	hg19	GCTTCACTCTGATGTTGATAAAGGAG	TTTGATGACAAACTCCGACTCG
CO-415	AMPL769625	chr19	4792908	4792933	4793116	4793137	hg19	TATGACTATTCCAGGGAGGTCAACA	AGGTTGCTCTGTTGCATGTCC
CO-415	AMPL769626	chr19	16855075	16855097	16855293	16855315	hg19	ATGTGATTGTGGTCCAAGTGGG	CAGATGGTCCCTCAATACCTCC
CO-415	AMPL769627	chr19	35449604	35449629	35449789	35449812	hg19	CTTATGATGAATGAGGTTGGAACGC	GAAAATTCTTCAGCCAGCACTCC
CO-415	AMPL769628	chr19	35524572	35524596	35524805	35524827	hg19	TGCTCTTCTTCGAAAACTACGAGC	GAGAGAAACAGAGGCCAGAGCT
CO-415	AMPL769629	chr19	37676315	37676337	37676540	37676563	hg19	ATGCACTTGGAGCTGTGATTTT	CCAGTTCACACAGGAGAGAAACC
CO-415	AMPL769630	chr19	38652822	38652843	38652998	38653020	hg19	AAGGGTCCAGATTCTTCAGGC	CAGACTCACTTTGGAATGCCTG
CO-415	AMPL769631	chr19	43269560	43269582	43269736	43269758	hg19	TCCCAAAGTGCTGGCTTCTTTC	GGAGAACACACAGACAGCAGAG
CO-415	AMPL769632	chr19	45024384	45024405	45024591	45024612	hg19	CCCAGATTCATGCCTGACACA	TAATCATCCATGGCCTCCAGC
CO-415	AMPL769633	chr19	47979949	47979974	47980168	47980188	hg19	CGGTACTTATAACACAGCAGTTCCT	CTGAACCGGGGTCTTGAAGA
CO-415	AMPL769634	chr19	51379674	51379699	51379904	51379926	hg19	ATCTACCTTTCCCCATTTTCTCTCT	AACATCTGTGATCTTGGCAGGC
CO-415	AMPL769635	chr19	53572461	53572484	53572657	53572683	hg19	CCTTCCGAGGTATGAATTGTACC	GTTCAAATGTAATGAATGTGGCAAGC
CO-415	AMPL769636	chr19	56284334	56284358	56284535	56284568	hg19	TTTTCCTGGATGTAGGTATGAGGT	GATGATTATGTTCAAATGTTTATTTACTTTCCC
CO-415	AMPL769637	chr19	58928964	58928988	58929154	58929179	hg19	GGAAAACCTTCACTACCAGATCCT	AATAAGACCTTTCCTGATGAACACG
CO-415	AMPL769638	chr20	31022362	31022382	31022601	31022623	hg19	ACATTAAAGCCCGTGCTCTG	TTTAGAGGATAAGGCGGCAGTA
CO-415	AMPL769639	chr20	40713448	40713470	40713626	40713653	hg19	TACTGGAGGTGCTGGACTATAC	TGTACACGAAGGAATAGAAGTAGTCAT
CO-415	AMPL784437	chr21	21199855	21199880	21200035	21200064	hg19	ACCATGAGTCTTCTTCCTCAGAATA	CACAATAGATCCATCCATTCTATTATGCC
CO-415	AMPL784438	chr21	25651168	25651193	25651351	25651378	hg19	TCATTTTCATGCTGTTTAGATGGCC	GGAAGGCCCGCTTTTAAATAATAATTG
CO-415	AMPL769640	chr21	27136811	27136832	27136985	27137010	hg19	TGGCTGAGATTTAAACCACGG	GCTTAAATTCACCTTCATCACCAAC
CO-415	AMPL769641	chr21	30714609	30714636	30714803	30714828	hg19	CTCCATGTGATCTTACTTGATGAGAAG	CTGCTTCTTTACAAACTTTCTGGCA
CO-415	AMPL769642	chr21	32492989	32493011	32493205	32493230	hg19	AGCAAGATCAAACTGCTCCTCT	CCTTTGCTTTCTGGATTTTCATCTC
CO-415	AMPL769643	chr21	36080081	36080104	36080295	36080318	hg19	CCTTTACTTTCATCGCCAGCAAG	CCGTCTTGACTTCACCATCAAAA
CO-415	AMPL782744	chr21	36227193	36227215	36227425	36227446	hg19	TGCTGGGTTACACCTTTCCAAA	AGCCTTTACCTGTCTGGTCAG
CO-415	AMPL769644	chr21	38117002	38117025	38117178	38117201	hg19	CCTTCATCCATCTTCTTTGCCAT	AAGTGTCCGTAATGGTAGGAGAA
CO-415	AMPL769645	chr21	38997624	38997645	38997804	38997828	hg19	AGCTCTTTGGCACTAAGGGAT	CCACACTTACATATGCTAAAGCCT
CO-415	AMPL769646	chr21	40191332	40191354	40191535	40191556	hg19	TGATTGCACTGGTAGTGGTTGG	AAGCTCTCGAAGGAAGGAACC
CO-415	AMPL784447	chr21	41137383	41137407	41137577	41137599	hg19	AATACAGAAAGGTTACAGCACACA	TTAGCACCACCATGTCACTGAG
CO-415	AMPL769647	chr21	43905731	43905756	43905917	43905942	hg19	GGGGTTATTTTGTACTTCATTGGCA	AATACCATGTTCCCCTTGTCTTAAC
CO-415	AMPL769648	chr21	47961532	47961556	47961716	47961743	hg19	TAGAACATGCGTTTCTCACAAGTC	CTGATAACACCATAACTTAGACCGTTC
CO-415	AMPL769649	chr22	17630329	17630351	17630543	17630563	hg19	GTGATTCCATATCCCAACCCAG	GCTCTGAAAGCCTTCCGAAG
CO-415	AMPL784451	chr22	25753045	25753071	25753240	25753260	hg19	TGTAACTACTTTATCAAGCATTCCGC	AAGCTCTACTGGGGAGATGC
CO-415	AMPL769650	chr22	26164898	26164920	26165110	26165131	hg19	GGGGTGCTCTTAAGTAAGGCAG	ACAGCCCTTCTCTGTCTGACT
CO-415	AMPL769651	chr22	29755852	29755876	29756040	29756064	hg19	CTGACTCTTGGCGTAATTCATCAA	GTGTGTCTCTCCTTTCTCTCCTAC
CO-415	AMPL769652	chr22	39714394	39714416	39714580	39714604	hg19	TCTGTACATACTGGATCCCGGC	CACCTAGTCTCACAGAAAGTTCTC
CO-415	AMPL769653	chr22	40760792	40760815	40760976	40760998	hg19	AGACTGCATGGATGGGAAGTATC	TGGGACTGAAGTAGGCATCAAC
CO-415	AMPL769654	chr22	50716105	50716127	50716313	50716335	hg19	ACATGCACGTCAAAGATGAAGT	AGAGAAGCACAACATCCAGGAT
CO-415	AMPL769655	chrX	123227728	123227753	123227909	123227934	hg19	ATCAATGCCTAATCATTCTCCCTGA	TGAGGACATCATAACATCTTCCACA
CO-415	AMPL769656	chrX	129189837	129189859	129190046	129190066	hg19	ACTGGTTCCTCTTTTCCGATGT	AAGTAGGTCTGGCTCGTACC
